# Supplementary material for: Metagenomic analysis of healthy and diseased peri-implant microbiome under different periodontal conditions: a cross-sectional study
Source: BMC Oral Health. 2024 Jan 17;24:105. doi: 10.1186/s12903-023-03442-9 (PMC10795403; doi:10.1186/s12903-023-03442-9)
Supplement: Supplementary file 2 — Supplementary Material 2 [file 12903_2023_3442_MOESM2_ESM.xlsx]

## Sheet: Additional Table 1
Additional Table 1. Clinical and demographic information of each subject
Subject			Peri-implantitis with periodontitis present (PD)							Subject			Healthy implant with periodontitis present (ND)
ID	Age	Gender	Position	Deepest probing depth (mm)	BOP	SUP	Bone level (mm)	Years in function		ID	Age	Gender	Position	Deepest probing depth (mm)	BOP	SUP	Bone level (mm)	Years in function
1	60	F	Maxillary posterior	6	+	-	4.2	10		1	65	F	Maxillary posterior	1	-	-	0	6
2	56	M	Maxillary posterior	8	+	+	6.5	4		2	72	M	Maxillary posterior	3	-	-	0.2	7
3	67	M	Mandibular posterior	6	+	-	4.9	5		3	75	F	Mandibular posterior	3	-	-	0.3	4
4	65	F	Maxillary posterior	4	+	-	3.9	7		4	62	M	Maxillary anterior	4	-	-	0.7	3
5	50	F	Maxillary anterior	7	+	+	5.6	2		5	63	M	Maxillary posterior	2	-	-	0	6
6	72	F	Mandibular posterior	7	+	-	6.3	9		6	54	F	Mandibular posterior	3	-	-	0.1	3
7	66	M	Maxillary anterior	8	+	-	6.6	5		7	65	M	Maxillary posterior	2	-	-	0	8
8	70	F	Maxillary posterior	9	+	+	7.2	4		8	57	F	Mandibular posterior	3	-	-	0.5	4
9	75	M	Mandibular posterior	10	+	-	7.7	8		9	73	F	Maxillary posterior	3	-	-	0.3	9
10	62	F	Mandibular posterior	7	+	-	5.2	9		10	65	M	Mandibular posterior	2	-	-	0	8
Mean ± SD	64.3±7.5	-	-	7.2±1.7	-	0.3	5.8±1.2	6.3±2.6		Mean ± SD	65.1±6.7	-	-	2.6±0.8	-	-	0.2±0.2	5.8±2.2
Subject			Peri-implantitis without periodontitis (PH)							Subject			Healthy implant without periodontitis (NH)
ID	Age	Gender	Position	Deepest probing depth (mm)	BOP	SUP	Bone level (mm)	Years in function		ID	Age	Gender	Position	Deepest probing depth (mm)	BOP	SUP	Bone level (mm)	Years in function
1	77	M	Mandibular posterior	9	+	-	7.6	8		1	61	M	Mandibular posterior	4	-	-	0.5	7
2	67	F	Mandibular posterior	7	+	-	4.9	5		2	73	F	Maxillary posterior	2	-	-	0	6
3	75	F	Mandibular posterior	4	+	-	3.7	6		3	69	F	Mandibular posterior	3	-	-	0.4	9
4	64	M	Maxillary posterior	10	+	+	8.1	7		4	67	M	Maxillary posterior	2	-	-	0.2	6
5	76	M	Maxillary anterior	8	+	-	6.2	3		5	72	F	Maxillary posterior	3	-	-	0.3	6
6	58	M	Maxillary posterior	6	+	-	5.1	2		6	53	M	Mandibular posterior	2	-	-	0	2
7	71	F	Maxillary posterior	7	+	-	5.9	7		7	65	M	Maxillary posterior	3	-	-	0.5	8
8	66	M	Mandibular posterior	5	+	-	4.1	5		8	56	F	Mandibular posterior	3	-	-	0	5
9	68	F	Maxillary posterior	6	+	-	4.9	9		9	61	F	Maxillary anterior	1	-	-	0	7
10	72	F	Mandibular posterior	8	+	+	6.6	7		10	67	F	Mandibular posterior	2	-	-	0	8
	69.4±5.9			7.0±1.8		0.2	5.7±1.4	5.9±2.2		Mean ± SD	64.4±2.1	-	-		-	-	0.2±0.2	6.4±1.9

## Sheet: Additional Table 2
Additional Table 2. An overview of all species detected and their specificity
species	specificity	Prevalence
Actinomyces oris	common to all	100
Fusobacterium nucleatum	common to all	100
Porphyromonas gingivalis	common to all	100
Prevotella intermedia	common to all	100
Tannerella forsythia	common to all	100
Prevotella nigrescens	common to all	100
Porphyromonas endodontalis	common to all	100
Bacteroidetes oral taxon 274	common to all	100
Actinomyces gerencseriae	common to all	100
Pseudopropionibacterium propionicum	common to all	100
Alloprevotella tannerae	common to all	100
Mycobacterium tuberculosis	common to all	100
Campylobacter showae	common to all	100
Campylobacter concisus	common to all	100
Actinomyces israelii	common to all	97.5
Actinomyces naeslundii	common to all	97.5
Parvimonas micra	common to all	97.5
Campylobacter rectus	common to all	97.5
Actinobaculum sp. oral taxon 183	common to all	97.5
Campylobacter gracilis	common to all	97.5
Treponema denticola	common to all	95
Actinomyces dentalis	common to all	95
Haemophilus parainfluenzae	common to all	95
Actinomyces sp. oral taxon 414	common to all	95
Treponema socranskii	common to all	95
Streptococcus sanguinis	common to all	95
Dialister invisus	common to all	95
Capnocytophaga gingivalis	common to all	95
TM7_ANC_38.39_G1_1	common to all	95
Lachnospiraceae bacterium oral taxon 500	common to all	95
Prevotella denticola	common to all	95
Veillonella parvula	common to all	92.5
Streptococcus anginosus	common to all	92.5
Streptococcus intermedius	common to all	92.5
Schaalia odontolytica	common to all	92.5
Streptococcus cristatus	common to all	92.5
Olsenella sp. oral taxon 807	common to all	92.5
Streptococcus oralis	common to all	92.5
Peptostreptococcus stomatis	common to all	92.5
Capnocytophaga sputigena	common to all	92.5
Treponema lecithinolyticum	common to all	92.5
Anaerolineaceae bacterium oral taxon 439	common to all	92.5
Actinomyces massiliensis	common to all	92.5
Prevotella melaninogenica	common to all	92.5
Prevotella maculosa	common to all	92.5
Fusobacterium periodonticum	common to all	92.5
Filifactor alocis	common to all	90
Treponema maltophilum	common to all	90
Corynebacterium matruchotii	common to all	90
Streptococcus mitis	common to all	90
Tannerella sp. oral taxon HOT-286	common to all	90
Prevotella pallens	common to all	90
Prevotella salivae	common to all	90
Treponema medium	common to all	87.5
Treponema vincentii	common to all	87.5
Kytococcus sedentarius	common to all	87.5
Lautropia mirabilis	common to all	87.5
Streptococcus constellatus	common to all	87.5
Selenomonas noxia	common to all	87.5
Prevotella oulorum	common to all	87.5
Selenomonas sp. oral taxon 126	common to all	87.5
Solobacterium moorei	common to all	87.5
Selenomonas sputigena	common to all	87.5
Oribacterium sp. oral taxon 078	common to all	87.5
Prevotella sp. oral taxon 376	common to all	87.5
Mogibacterium diversum	common to all	87.5
Megasphaera micronuciformis	common to all	87.5
Candidatus Saccharibacteria bacterium	common to all	87.5
[Eubacterium] nodatum	common to all	85
Actinomyces sp. oral taxon 897	common to all	85
[Eubacterium] brachy	common to all	85
[Eubacterium] infirmum	common to all	85
Cardiobacterium hominis	common to all	85
Prevotella oris	common to all	85
Actinomyces sp. oral taxon 448	common to all	85
Anaeroglobus geminatus	common to all	85
Prevotella multiformis	common to all	85
Catonella morbi	common to all	85
Streptococcus parasanguinis	common to all	85
Gemella sanguinis	common to all	85
Neisseria elongata	common to all	82.5
Prevotella sp. KCOM 3155	common to all	82.5
Treponema sp. OMZ 838	common to all	82.5
Schaalia georgiae	common to all	82.5
Olsenella uli	common to all	82.5
Corynebacterium durum	common to all	82.5
Gemella haemolysans	common to all	82.5
Kingella oralis	common to all	82.5
Selenomonas sp. CM52	common to all	82.5
Selenomonas infelix	common to all	82.5
Prevotella saccharolytica	common to all	82.5
Actinomyces viscosus	common to all	82.5
Desulfobulbus oralis	common to all	80
Peptostreptococcaceae bacterium oral taxon 113	common to all	80
Prevotella baroniae	common to all	80
Lachnoanaerobaculum saburreum	common to all	80
Capnocytophaga leadbetteri	common to all	80
Vibrio diazotrophicus	common to all	80
Cardiobacterium valvarum	common to all	80
Capnocytophaga sp. oral taxon 332	common to all	80
Prevotella veroralis	common to all	80
Gemella morbillorum	common to all	77.5
Actinomyces johnsonii	common to all	77.5
Lautropia sp. KCOM 2505	common to all	77.5
Eikenella corrodens	common to all	77.5
Leptotrichia trevisanii	common to all	77.5
Prevotella marshii	common to all	77.5
Johnsonella ignava	common to all	77.5
Thermobifida fusca	common to all	77.5
Leptotrichia wadei	common to all	77.5
Dialister pneumosintes	common to all	77.5
Streptococcus pneumoniae	common to all	77.5
Aggregatibacter segnis	common to all	77.5
Lachnospiraceae bacterium oral taxon 096	common to all	77.5
Fusobacterium hwasookii	common to all	77.5
Actinomyces graevenitzii	common to all	77.5
Streptococcus gordonii	common to all	75
Neisseria sp. oral taxon 014	common to all	75
Mogibacterium timidum	common to all	75
Pseudoramibacter alactolyticus	common to all	75
Rothia mucilaginosa	common to all	75
Schaalia cardiffensis	common to all	75
Selenomonas artemidis	common to all	75
Prevotella sp. F0091	common to all	75
Kingella denitrificans	common to all	75
Eggerthia catenaformis	common to all	75
Parvimonas sp. oral taxon 110	common to all	75
Centipeda periodontii	common to all	75
Leptotrichia sp. oral taxon 215	common to all	75
Leptotrichia sp. oral taxon 212	common to all	75
Leptotrichia sp. oral taxon 879	common to all	75
Prevotella sp. oral taxon 820	common to all	75
Prevotella enoeca	common to all	75
Peptoanaerobacter stomatis	common to all	75
Alloprevotella rava	common to all	75
Vibrio furnissii	common to all	75
Atopobium parvulum	common to all	75
Leptotrichia hofstadii	common to all	75
Rothia aeria	common to all	72.5
Neisseria bacilliformis	common to all	72.5
Selenomonas sp. oral taxon 136	common to all	72.5
Leptotrichia buccalis	common to all	72.5
Capnocytophaga ochracea	common to all	72.5
Slackia exigua	common to all	72.5
Capnocytophaga sp. oral taxon 326	common to all	72.5
Prevotella pleuritidis	common to all	72.5
Lachnoanaerobaculum sp. KCOM 2030	common to all	72.5
Aggregatibacter sp. oral taxon 458	common to all	72.5
Streptococcus sp. oral taxon 056	common to all	72.5
Treponema pedis	common to all	72.5
Eikenella sp. NML130454	common to all	72.5
Rothia dentocariosa	common to all	70
Aggregatibacter aphrophilus	common to all	70
Treponema putidum	common to all	70
Mogibacterium sp. CM50	common to all	70
[Eubacterium] minutum	common to all	70
Prevotella sp. oral taxon 317	common to all	70
Capnocytophaga sp. ChDC OS43	common to all	70
Capnocytophaga sp. oral taxon 338	common to all	70
Selenomonas sp. FOBRC6	common to all	70
Pseudopropionibacterium sp. Marseille-P6184	common to all	70
Prevotella buccae	common to all	70
Slackia sp. CM382	common to all	70
Capnocytophaga sp. oral taxon 329	common to all	70
Peptostreptococcaceae bacterium AS15	common to all	70
Mogibacterium pumilum	common to all	70
Neisseria sicca	common to all	67.5
Veillonella sp. 6_1_27	common to all	67.5
Bacteroides heparinolyticus	common to all	67.5
Actinomyces timonensis	common to all	67.5
Veillonella sp. AF36-20BH	common to all	67.5
Actinomyces sp. oral taxon 170	common to all	67.5
TM7_ EAM_G5_2_HOT_356	common to all	67.5
Prevotella fusca	common to all	67.5
Selenomonas massiliensis	common to all	67.5
Prevotella sp. oral taxon 472	common to all	67.5
Prevotella loescheii	common to all	67.5
Selenomonas sp. oral taxon 920	common to all	67.5
Streptococcus infantis	common to all	67.5
Actinomyces sp. oral taxon 180	common to all	65
Veillonella sp. AF13-2	common to all	65
Phocaeicola abscessus	common to all	65
Actinomyces sp. oral taxon 877	common to all	65
Veillonella sp. S13054-11	common to all	65
Actinomyces sp. Marseille-P3109	common to all	65
Capnocytophaga granulosa	common to all	65
Prevotella sp. MSX73	common to all	65
Streptococcus vestibularis	common to all	65
Veillonella dispar	common to all	65
Streptococcus agalactiae	common to all	62.5
Veillonella sp. 3_1_44	common to all	62.5
Atopobium sp. oral taxon 199	common to all	62.5
Prevotella oralis	common to all	62.5
Fusobacterium sp. oral taxon 203	common to all	62.5
Leptotrichia sp. oral taxon 498	common to all	62.5
Streptococcus pseudopneumoniae	common to all	62.5
Porphyromonas catoniae	common to all	62.5
TM7_ EAM_G5_1_HOT_356	common to all	62.5
Granulicatella sp. HMSC30F09	common to all	62.5
Granulicatella sp. HMSC31F03	common to all	62.5
Capnocytophaga sp. CM59	common to all	62.5
Prevotella sp. ICM33	common to all	62.5
Selenomonas sp. Marseille-P3560	common to all	62.5
Selenomonas flueggei	common to all	62.5
Selenomonas sp. oral taxon 892	common to all	62.5
Fusobacterium sp. CM21	common to all	60
Porphyromonas sp. oral taxon 278	common to all	60
Prevotella disiens	common to all	60
Atopobium sp. HMSC064B08	common to all	60
Streptococcus salivarius	common to all	60
Selenomonas sp. oral taxon 137	common to all	60
Actinomyces sp. HMSC08A09	common to all	60
Fusobacterium sp. CM1	common to all	60
Neisseria meningitidis	common to all	57.5
Propionibacterium acidifaciens	common to all	57.5
Capnocytophaga sp. oral taxon 380	common to all	57.5
Prevotella conceptionensis	common to all	57.5
Prevotella sp. HMSC073D09	common to all	57.5
Leptotrichia massiliensis	common to all	57.5
Granulicatella adiacens	common to all	57.5
Selenomonas sp. oral taxon 149	common to all	57.5
Leptotrichia sp. oral taxon 225	common to all	57.5
Olsenella profusa	common to all	55
Porphyromonas sp. oral taxon 279	common to all	55
Bacteroidetes bacterium oral taxon 272	common to all	55
Streptococcus mutans	common to all	55
Bulleidia extructa	common to all	55
Atopobium rimae	common to all	55
[Eubacterium] saphenum	common to all	52.5
Actinomyces sp. oral taxon 849	common to all	52.5
Cellulomonas flavigena	common to all	52.5
Bifidobacterium dentium	common to all	52.5
Streptococcus sinensis	common to all	52.5
Prevotella sp. C561	common to all	52.5
Fusobacterium sp. oral taxon 370	common to all	52.5
Porphyromonas sp. KLE 1280	not detected in PD group	52.5
Selenomonas sp. FOBRC9	common to all	52.5
Actinomyces sp. ICM54	common to all	52.5
Scardovia wiggsiae	common to all	52.5
Prevotella dentalis	common to all	52.5
Neisseria sp. HMSC70E02	common to all	50
Desulfomicrobium orale	common to all	50
Neisseria subflava	common to all	50
Capnocytophaga sp. oral taxon 323	common to all	50
Haemophilus parahaemolyticus	common to all	50
Prevotella micans	common to all	47.5
Ottowia sp. Marseille-P4747	common to all	47.5
Prevotella timonensis	common to all	47.5
Olsenella phocaeensis	common to all	47.5
Neisseria macacae	common to all	47.5
Actinomyces oricola	common to all	47.5
Leptotrichia goodfellowii	common to all	47.5
Fusobacterium sp. OBRC1	common to all	47.5
Aggregatibacter actinomycetemcomitans	common to all	45
Atopobium sp. oral taxon 810	common to all	45
Neisseria sp. HMSC065D04	common to all	45
Rothia sp. Olga	common to all	45
Ottowia sp. oral taxon 894	common to all	45
Actinomyces sp. oral taxon 848	common to all	45
Actinomyces sp. oral taxon 175	common to all	45
Xylanimonas cellulosilytica	common to all	45
Veillonella atypica	common to all	45
Mycoplasma salivarium	common to all	45
[Hallella] seregens	common to all	45
Prevotella sp. HMSC077E09	common to all	42.5
Neisseria mucosa	common to all	42.5
Abiotrophia sp. HMSC24B09	common to all	42.5
Pyramidobacter piscolens	common to all	42.5
Prevotella sp. oral taxon 473	common to all	42.5
Capnocytophaga sp. oral taxon 336	common to all	42.5
Actinomyces sp. oral taxon 178	common to all	40
Actinomycetaceae bacterium BA112	common to all	40
Rothia sp. HSID18067	common to all	40
Capnocytophaga sp. oral taxon 324	common to all	40
Shuttleworthia sp. MSX8B	common to all	40
Abiotrophia defectiva	common to all	37.5
Morococcus cerebrosus	common to all	37.5
Streptococcus sp. DD04	common to all	37.5
Neisseria sp. HMSC077D05	common to all	37.5
Fusobacterium sp. HMSC064B12	not detected in PD group	37.5
Capnocytophaga sp. oral taxon 335	not detected in PD group	37.5
Escherichia coli	not detected in PD group	35
Eikenella sp. HMSC061C02	not detected in PD group	35
Streptococcus australis	not detected in PD group	35
Streptococcus sp. UMB1385	common to all	32.5
Salmonella enterica	common to all	32.5
Neisseria sp. HMSC03D10	not detected in PD group	32.5
Neisseria sp. HMSC064E01	not detected in PD group	32.5
Shuttleworthia satelles	common to all	32.5
Olsenella sp. oral taxon 809	common to all	30
Mycobacterium leprae	common to all	30
Parascardovia denticolens	common to all	30
Atopobium sp. BS2	common to all	30
Streptococcus milleri	not detected in PD group	30
Streptococcus sobrinus	common to all	25
Neisseria sp. oral taxon 020	not detected in PD group	25
Neisseria sp. KEM232	not detected in PD group	25
Actinomyces sp. oral taxon 171	not detected in PD group	25
Streptococcus sp. KR	not detected in ND group	22.5
Neisseria sp. HMSC074B07	not detected in PD group	22.5
Olsenella sp. DNF00959	not detected in ND group	22.5
Streptococcus sp. HMSC062B01	not detected in PD group	22.5
Vibrio kanaloae	common to all	22.5
Streptococcus sp. HMSC071H03	common to all	22.5
Streptococcus sp. 2_1_36FAA	not detected in PD group	22.5
Neisseria sp. GT4A_CT1	not detected in PD group	20
Prevotella phocaeensis	not detected in NH group	17.5
Staphylococcus pasteuri	not detected in PH group	17.5
Actinomyces denticolens	common to all	15
Neisseria sp. HMSC070E12	not detected in PD group	15
Enterococcus faecalis	common to all	15
Synergistes jonesii	not detected in NH group	15
Propionibacterium sp. oral taxon 192	common to all	15
Actinomyces sp. HMSC075C01	not detected in PD group	15
Rothia sp. HSID18069	not detected in ND group	15
Schaalia meyeri	common to all	15
Streptococcus sp. NM	not detected in PD group	12.5
Bilophila wadsworthia	specific to PD&PH group	12.5
Rhodococcus fascians	not detected in PH group	10
Rothia sp. HMSC058E10	specific to ND&NH group	10
Neisseria sp. HMSC055F11	not detected in NH group	10
Klebsiella pneumoniae	not detected in PD group	7.5
Desulfovibrio piger	specific to PD&PH group	7.5
Corynebacterium nuruki	not detected in ND group	7.5
Vibrio parahaemolyticus	specific to PH&NH group	7.5
Lawsonella clevelandensis	specific to PD&PH group	7.5
Finegoldia magna	specific to PD&PH group	7.5
Rhodococcus sp. PBTS 2	specific to ND&NH group	5
Burkholderia stabilis	specific to ND group	5
Streptococcus sp. HMSC056C01	specific to PH&NH group	5
Streptococcus sp. HMSC061D01	specific to PH&ND group	5
Rothia sp. HMSC069C01	specific to ND&NH group	5
Ralstonia mannitolilytica	specific to ND group	5
Streptococcus sp. HMSC074F05	specific to PH&ND group	5
Neisseria sp. HMSC059F02	specific to PH group	2.5

## Sheet: Additional Table 3
Additional Table 3. Relative abundances of the core species
	patient sample IDs													patient sample IDs
species	PD1	PD2	PD3	PD4	PD5	PD6	PD7	PD8	PD9	PD10	Prevalence % in group	P-values(compared to ND)		ND1	ND2	ND3	ND4	ND5	ND6	ND7	ND8	ND9	ND10	Prevalence % in group
Tannerella forsythia	11.8827	16.4355	26.4627	2.75117	6.04588	25.1452	3.40361	1.99276	2.50968	9.04282	100	<0.01		0.062519	0.023019	0.00242	1.59302	2.48871	1.10074	1.20155	5.33458	4.17903	0.00842	90
Porphyromonas gingivalis	0.54631	0.404761	0.596831	18.2732	10.5825	0.118789	24.6015	14.2364	21.2126	0.527608	100	0.03		0.072549	0.394628	0.00726	1.65722	0.019	1.54603	0.263444	0.108068	0.503185	0.012822	100
Porphyromonas endodontalis	11.9352	9.02865	14.788	9.08334	1.3472	4.2674	2.24829	1.46331	1.49925	8.95662	100	<0.01		0.024406	0.00152	0.00415	0.148537	0.88893	0.992182	0.984999	2.95118	1.93493	0.015038	80
Treponema denticola	0.792249	4.45734	2.65225	4.27318	1.3007	1.54098	3.58231	2.95703	4.00203	14.0349	100	0.01		0.071546	0.055894	0.00147	0.219973	0.852976	0.668805	0.444612	3.63417	1.85328	0.00159	80
Fusobacterium nucleatum	6.31028	9.89842	14.6886	2.34346	0.2945	0.989089	0.595108	0.365693	0.254263	0.287966	100	0.85		3.29246	4.34825	9.95635	3.41609	1.2479	0.289581	2.16622	0.874566	2.29005	2.59801	100
Bacteroidetes oral taxon 274	2.44949	11.8646	8.38838	0.298337	0.243795	4.41662	0.248283	0.132488	0.172983	0.958851	100	0.07		0.081576	0.013758	0.000578	0.731296	0.182119	0.644533	0.226056	0.289373	0.114557	0.00261	80
Actinomyces dentalis	0	0.049963	0	0.14927	0.55986	0.036569	6.81768	12.9687	4.48705	0.311704	80	0.99		0.450339	4.05476	0.259371	5.16145	0.65418	0.355333	0.605964	0.234415	0.132052	1.79807	100
Veillonella parvula	16.3581	5.38101	0.126808	0.390854	0.044402	0.060703	0.856658	0.500392	0.158567	0	90	0.26		6.70861	5.51937	14.6684	3.13026	0	2.48205	1.96058	0.582453	1.75059	0.711752	90
Filifactor alocis	0	0	0	3.63741	0.330165	4.08611	3.67948	3.38276	3.09065	5.08053	70	0.89		0.0097	0.035058	0.0011	0.419451	1.72624	0.312852	0.62953	3.11276	2.40476	0.00326	80
Actinomyces oris	4.50953	1.82309	0.912065	0.025545	3.99991	0.452167	2.81667	0.886908	0.294536	7.50408	100	0.02		9.02149	13.0029	6.56866	16.9891	11.7917	4.09479	2.44184	5.47979	10.9185	3.09116	100
Prevotella intermedia	0.183588	0.219906	0.10478	13.7871	0.375728	0.707334	1.07556	0.245638	1.22436	4.37262	100	0.99		0.015379	0.040812	0.086071	2.61299	22.4572	7.88781	15.2433	7.6902	8.94804	0.137236	100
Prevotella nigrescens	1.47167	2.88312	0.500981	4.13979	0.981869	0.04745	0.134617	0.423891	0.635887	0.096366	100	0.99		0.396178	0.010914	1.40511	2.00728	3.18927	1.34601	0.780123	6.78559	4.89208	3.49851	100
Olsenella sp. oral taxon 807	0	0.00291	0	0.013642	0.677029	0.011699	2.44692	4.95987	2.2729	0.00989	70	0.99		0.00501	0.00225	0.018087	1.35536	0.143334	0.117697	0.203692	0.00202	0.00231	0.052733	70
Actinomyces israelii	0.86796	1.3616	2.97284	0.105955	0.61626	1.57395	1.00019	0.941397	0.688896	0	90	0.99		7.11516	1.0035	0.188758	2.58416	1.79276	0.260607	0.993003	0.00522	0.00837	0.273502	100
Parvimonas micra	1.54788	0.887079	2.30368	0.98453	0.087808	0.054895	0.171397	0.064595	0.106193	0.648277	100	0.86		0.130388	0.00628	0.481779	0.074663	1.22908	0.213264	2.13827	0.306514	0.203424	0.188775	100
Streptococcus anginosus	1.60825	0.741989	0	0.430152	0.091347	0.236351	0.284027	1.16281	0.551288	1.58537	90	0.99		4.99452	0.400581	1.92449	0.127875	0.686265	0.845111	1.15353	9.54338	14.4577	0.023728	100
Actinomyces sp. oral taxon 414	0	0.00557	0.00744	0.038077	0.197402	0.00646	1.43879	2.61793	0.842734	0.126603	90	0.99		0.140752	1.01733	0.020979	0.613285	0.210659	0.700961	0.27659	0.115504	0.073597	0.308931	100
Dialister invisus	0.316702	1.76267	0.095553	0.785151	0.52237	0.022334	0.525078	0.321079	0.258641	0.00396	90	0.76		0.00736	0	0.088648	0.985607	0.37783	0.286759	0.634811	0.039698	0.074602	0.017155	90
Actinomyces gerencseriae	0.611135	0.043021	0.128296	0.00315	0.056843	0.01039	1.11632	1.06083	0.749129	0.00791	90	0.99		0.041122	0.114499	2.20247	2.56737	0.022156	0.00732	0.020145	0.00577	0.00247	8.62694	90
TM7_ANC_38.39_G1_1	0.0099	0.012169	0	0.397222	0.327843	0.00704	1.04069	0.959897	0.56225	0.380375	90	0.99		0.012704	0.151342	0.012987	0.473028	0.227328	0.273113	0.127554	0.330532	0.233548	0.084254	100
Pseudopropionibacterium propionicum	0.680908	0.173542	1.83633	0.799682	0.056622	0.01219	0.043167	0.000334	0.033985	0.027977	90	0.14		1.0869	7.85241	1.32935	0.034396	0.870985	1.40748	3.4501	0.035045	0.095947	2.10418	100
Alloprevotella tannerae	0.75464	0.627752	0.107162	0.786539	0.400998	0.090646	0.135844	0.371997	0.308668	0.00961	100	0.94		0.03711	0.00337	0.00484	0.685911	0.013576	3.39851	3.02491	0.00581	0.00544	0.151901	80
Streptococcus intermedius	1.02433	0.07953	0.523604	0.089074	0	0.764356	1.02747	0.024701	0.010355	0	80	0.51		6.67384	0.048882	1.05683	0.277733	0.46885	0.127722	0.267986	0.188742	0.257748	3.13779	100
Peptoanaerobacter stomatis	0	0.00617	0	0.610132	0.015925	0.044832	0.03055	0.026203	0.030741	0.053128	80	0.69		0	0	0	0.00702	0.037596	0.043741	0.088923	0.029209	0.025619	0	60
Actinobaculum sp. oral taxon 183	0.018804	0.146804	0.041079	0.116044	0.214876	0.00229	0.022325	0.00611	1.36603	0.00339	80	0.99		0	0.00714	0.66449	0.225274	0.00657	0.013867	0.00406	0.00515	0.00678	0.209689	80
Schaalia odontolytica	0.077691	0.049449	0	0.03182	0.578826	0.251158	0	0.025718	0.039794	0.176058	80	0.02		1.34533	2.99523	0.097428	0.687641	0.039935	3.26449	0.551132	1.86257	2.11385	0.100313	100
Prevotella maculosa	0.116289	0.364139	0.037804	0.264092	0.146752	0.00254	0.050962	0.10192	0.083985	0.00452	80	0.99		0.068537	0	0.03833	0.648244	0.013663	0.121239	0.167887	0.039547	0.092088	0.038741	90
Streptococcus sanguinis	0	0.00309	0	0.034578	0.945375	0.02757	0.024868	0.00506	0.037325	0.074606	70	<0.01		5.19812	3.31233	0.017036	0.042683	0.978308	1.00917	0.179582	1.19681	1.03668	2.48086	100
	patient sample IDs													patient sample IDs
species	PH1	PH2	PH3	PH4	PH5	PH6	PH7	PH8	PH9	PH10	Prevalence % in group	P-values(compared to ND)		NH1	NH2	NH3	NH4	NH5	NH6	NH7	NH8	NH9	NH10	Prevalence % in group
Tannerella forsythia	2.23954	4.36774	2.38802	11.8547	3.29114	15.0803	3.44717	5.17711	1.10379	11.0739	100	<0.01		0.00321	0.082293	0.547318	0.00391	0.059737	1.06292	0.198008	0.06566	0.129346	0.962328	80
Porphyromonas gingivalis	2.12101	14.9502	0.354225	25.6354	8.92338	1.42898	11.2266	5.49615	2.49939	19.7286	100	<0.01		0.00692	0.011068	0.347307	0.00754	0.233997	0.789504	0.929893	0.098063	0.629366	1.22355	100
Porphyromonas endodontalis	0.704087	0.260124	6.39703	2.80493	0.316686	7.80806	4.36581	7.89601	1.12144	1.22073	100	<0.01		0.00803	0.015031	0.044315	0.00124	0.451502	0.860951	0.110182	0.003	0.028963	0.121926	80
Treponema denticola	0.401693	4.27964	0.969938	8.06914	1.82712	6.67163	1.33306	4.46152	1.04096	2.83839	100	<0.01		0	0.002	0.106423	0	0.603864	0.148082	0.132006	0.00831	0.057859	0.245224	70
Fusobacterium nucleatum	2.89848	1.64541	4.85076	0.525292	1.69612	0.535996	1.12966	11.4161	2.36483	0.38303	100	0.29		0.263972	0.402551	2.22756	0.083558	1.28491	0.927208	0.94533	0.20713	0.825468	1.31313	100
Bacteroidetes oral taxon 274	0.781376	0.024122	0.408657	0.304779	0.064983	0.952804	1.8133	0.017322	0.124028	0.128859	100	0.9		0.00185	0.344989	0.602069	0.000829	0.500073	0.00878	0.016501	0.00134	0.899829	0.952653	70
Actinomyces dentalis	1.31588	0.010825	1.99787	2.23497	2.46149	1.21788	1.20321	0.368582	1.15044	0.346733	100	1		0.020752	3.34515	2.40438	0.128152	0.416773	0.051489	0.056422	0.00293	1.232	2.60747	90
Veillonella parvula	0.138392	0.258367	0.143137	0.028331	2.05815	0.013219	0.184991	0.287829	0.871526	1.28917	100	0.97		22.4897	0.689472	6.16546	0.028135	8.61691	0.152473	0	1.33436	1.35679	0.169371	90
Filifactor alocis	1.24181	1.37397	0.833324	5.78417	1.19825	4.29453	3.28209	0.519657	0.181367	0.184509	100	0.04		0	0.002	0.190191	0.031851	0.08901	0.536448	0.258688	0.025433	0.155493	0.483823	80
Actinomyces oris	0.326031	2.36442	2.74165	2.73098	10.2039	14.1593	0.113943	12.6149	32.3055	16.6675	100	1		2.97756	7.14535	7.55589	8.32212	1.07827	4.55861	3.4183	1.1446	6.7155	17.7849	100
Prevotella intermedia	9.98664	1.76708	0.446368	4.0104	1.67103	10.2113	19.4672	0.076395	0.278207	0.154121	100	0.49		0.0084	0.515591	3.17809	0.039315	5.1447	0.606298	0.497682	0.026839	0.439461	0.063526	100
Prevotella nigrescens	0.21944	0.014781	0.205277	0.062732	2.09893	0.028918	3.64549	1.17064	5.45579	2.93118	100	1		0.00679	0.242845	0.186434	0.113064	3.87826	0.04191	0.427953	0.021398	3.56733	0.240077	100
Olsenella sp. oral taxon 807	0.427949	0.02555	0.160688	0.852057	0.377305	0.030229	0.711822	0.367867	2.01253	0.460689	100	0.75		0	0.229117	0.301129	0.00536	0.070162	0.094597	0.095278	0.00104	0.90207	2.5246	80
Actinomyces israelii	1.33546	0.245853	2.58702	0.787715	0.015862	0.00265	0.159923	0.041358	1.65303	0.464219	100	1		0.00618	0.709776	2.4363	0.00568	0.168857	0.012773	0.020227	0.00122	0.252984	0.32134	90
Parvimonas micra	0.444298	0.140558	4.82467	0.647024	0.477197	0.83147	0.124758	2.46996	1.33932	0.107771	100	0.04		0.00309	0.052747	0.027739	0.086238	1.45891	0.308138	1.21573	0	0.03401	0.019073	80
Streptococcus anginosus	0.228805	0.276537	1.12565	0.261384	3.92251	1.18509	1.83147	0.04893	0.23851	0.240589	100	1		4.20341	0.041674	0.046541	0.047449	2.4732	0	0	0.308861	1.36463	0.317764	80
Actinomyces sp. oral taxon 414	0.461445	0.00305	0.126179	0.674316	0.433619	0.404101	6.67147	0.112789	0.302603	0.093314	90	1		0.0042	1.86053	0.302597	0.00833	1.57621	0.022352	0.031937	0	15.5378	1.73872	80
Dialister invisus	0.259645	0.121084	0.32102	0.347639	0.661972	0.00364	0.125447	0.291365	1.32978	0.547189	90	0.12		0.00741	0.058257	0.231554	0.00378	0.314661	0.012773	0.159684	0	0.063605	0.196691	80
Actinomyces gerencseriae	0.545476	0.012424	0.306908	0.145908	0.030162	0.015712	0.189071	1.13432	0.701876	0.075096	100	1		0.257055	27.2163	1.27798	0.112506	0.155354	0.500924	0.575927	0.024944	0.072608	7.20624	100
TM7_ANC_38.39_G1_1	0.250774	0.00261	0.011385	0.473794	0.185542	0.912553	0.10834	0.054966	0.215833	0.022899	90	1		0	0.05432	0.269002	0.00888	0.558118	0.045901	0.046308	0.000734	0.032602	0.116907	80
Pseudopropionibacterium propionicum	4.31938	0.035457	0.093567	0.023664	0.273227	0.034444	0.993211	1.52008	0.073505	0.055113	100	0.58		0.027052	1.54543	0.192212	6.69193	0.551592	0.203962	0.092085	1.01266	2.42488	3.97472	100
Alloprevotella tannerae	0.280286	0.00426	0.068663	0.080482	0.05599	0.000608	0.114354	0.182934	4.0443	3.20622	80	1		0.00185	0.238865	1.65037	0.066237	7.69409	0.057077	0.145845	0.00177	0.213534	0.317579	80
Streptococcus intermedius	0.05777	0.227376	0.308331	0.045317	1.10709	0.227009	0.017441	4.02911	2.94381	1.86098	100	1		0.102525	0.610281	1.02621	0.029123	0.221554	1.59218	2.95948	0.040839	0	0.040599	90
Peptoanaerobacter stomatis	0.091248	0.018386	0.016128	0.073959	0.012649	0.040326	0.031817	0.00525	0.00361	0.00827	90	0.06		0	0.000436	0.00338	0.000447	0.044613	0	0	0	0.00283	0.00659	20
Actinobaculum sp. oral taxon 183	6.73429	0.168149	0.09072	0.00752	0.00625	0.00586	0.013291	0.154076	0.021726	0.260909	100	0.54		0.115866	11.6236	0.144723	0.49178	0.263324	0.024747	0.138393	0.010088	0.949029	0.618901	100
Schaalia odontolytica	0.261924	0.518218	0.542307	0.00775	1.18693	0.100539	0.369902	0.010607	0.050194	0.047624	100	0.25		0	0.563469	0.878665	0.441922	3.23932	0.087013	0.159152	3.26438	2.97188	2.00114	90
Prevotella maculosa	0.127282	0.0041	0.034628	0.013476	0.10514	0.00439	0.219836	0.034215	0.309955	0.24613	80	1		0.00296	0.162776	1.20662	0.00925	0.135333	0.015966	0	0	0.331166	0.064272	70
Streptococcus sanguinis	1.41705	3.97438	0.188793	0.00201	4.72836	0.01063	0.085716	0.298008	0.312783	0.059672	90	0.8		0.064233	0.644577	0.2406	0.380885	1.38309	1.09964	2.0562	42.8973	0.806955	0.900402	100

## Sheet: Additional Table 4
Additional Table 4. LEfSe analysis results on taxonomic level
Part A PD vs. ND						Part B PH vs. NH						Part C PD vs, PH						Part D ND vs. NH
Taxa	Abundace	Group	LDA score	P-value		Taxa	Abundace	Group	LDA score	P-value		Taxa	Abundace	Group	LDA score	P-value		Taxa	Abundace	Group	LDA score	P-value
Bacteria.Proteobacteria.Betaproteobacteria.Neisseriales.Neisseriaceae.Eikenella	3.83436	ND	3.54762	0.00630213		Bacteria.Proteobacteria.Betaproteobacteria.Neisseriales.Neisseriaceae.Eikenella	3.19481			-		Bacteria.Proteobacteria.Betaproteobacteria.Neisseriales.Neisseriaceae.Eikenella	3.19481			-		Bacteria.Proteobacteria.Betaproteobacteria.Neisseriales.Neisseriaceae.Eikenella	3.83436	ND	3.5513	0.0281279
Bacteria.Proteobacteria.Betaproteobacteria.Neisseriales.Neisseriaceae.Kingella	3.80278	ND	3.4616	0.00190936		Bacteria.Proteobacteria.Betaproteobacteria.Neisseriales.Neisseriaceae.Kingella	3.38519			-		Bacteria.Proteobacteria.Betaproteobacteria.Neisseriales.Neisseriaceae.Kingella	3.38519			-		Bacteria.Proteobacteria.Betaproteobacteria.Neisseriales.Neisseriaceae.Kingella	3.80278			-
Bacteria.Firmicutes.Bacilli.Lactobacillales.Streptococcaceae	5.07306	ND	4.69773	0.000381058		Bacteria.Firmicutes.Bacilli.Lactobacillales.Streptococcaceae	5.28148			-		Bacteria.Firmicutes.Bacilli.Lactobacillales.Streptococcaceae	4.75411	PH	4.35014	0.0065017		Bacteria.Firmicutes.Bacilli.Lactobacillales.Streptococcaceae	5.28148			-
Bacteria.Firmicutes.Clostridia.Clostridiales.Eubacteriaceae	3.85552	PD	3.47966	0.0290125		Bacteria.Firmicutes.Clostridia.Clostridiales.Eubacteriaceae	3.81921	PH	3.50778	0.0485131		Bacteria.Firmicutes.Clostridia.Clostridiales.Eubacteriaceae	3.85552			-		Bacteria.Firmicutes.Clostridia.Clostridiales.Eubacteriaceae	3.07923			-
Bacteria.Fusobacteria.Fusobacteriia.Fusobacteriales.Leptotrichiaceae.Leptotrichia.Leptotrichia_goodfellowii	2.70943	ND	3.26214	0.0166262		Bacteria.Fusobacteria.Fusobacteriia.Fusobacteriales.Leptotrichiaceae.Leptotrichia.Leptotrichia_goodfellowii	2.48495			-		Bacteria.Fusobacteria.Fusobacteriia.Fusobacteriales.Leptotrichiaceae.Leptotrichia.Leptotrichia_goodfellowii	2.48495	PH	3.04695	0.0166262		Bacteria.Fusobacteria.Fusobacteriia.Fusobacteriales.Leptotrichiaceae.Leptotrichia.Leptotrichia_goodfellowii	2.70943			-
Bacteria.Firmicutes.Bacilli.Lactobacillales.Streptococcaceae.Streptococcus.Streptococcus_sp_2_1_36FAA	1.11211			-		Bacteria.Firmicutes.Bacilli.Lactobacillales.Streptococcaceae.Streptococcus.Streptococcus_sp_2_1_36FAA	2.72812			-		Bacteria.Firmicutes.Bacilli.Lactobacillales.Streptococcaceae.Streptococcus.Streptococcus_sp_2_1_36FAA	1.97936	PH	3.02426	0.0305705		Bacteria.Firmicutes.Bacilli.Lactobacillales.Streptococcaceae.Streptococcus.Streptococcus_sp_2_1_36FAA	2.72812			-
Bacteria.Proteobacteria.Betaproteobacteria.Neisseriales	4.79288	ND	4.4288	0.00515896		Bacteria.Proteobacteria.Betaproteobacteria.Neisseriales	4.78696			-		Bacteria.Proteobacteria.Betaproteobacteria.Neisseriales	4.78696			-		Bacteria.Bacteroidetes.Flavobacteriia.Flavobacteriales.Flavobacteriaceae.Capnocytophaga.Capnocytophaga_sputigena	3.72403			-
Bacteria.Proteobacteria.Deltaproteobacteria.Desulfovibrionales.Desulfovibrionaceae.Desulfovibrio.Desulfovibrio_piger	3.15979			-		Bacteria.Proteobacteria.Deltaproteobacteria.Desulfovibrionales.Desulfovibrionaceae.Desulfovibrio.Desulfovibrio_piger	2.97695			-		Bacteria.Proteobacteria.Deltaproteobacteria.Desulfovibrionales.Desulfovibrionaceae.Desulfovibrio.Desulfovibrio_piger	3.15979			-		Archaea.Euryarchaeota.Methanobacteria.Methanobacteriales	2.02243			-
Bacteria.Bacteroidetes.Flavobacteriia.Flavobacteriales.Flavobacteriaceae.Capnocytophaga.Capnocytophaga_sputigena	3.72403	ND	3.40804	0.00190936		Bacteria.Bacteroidetes.Flavobacteriia.Flavobacteriales.Flavobacteriaceae.Capnocytophaga.Capnocytophaga_sputigena	3.60469			-		Bacteria.Bacteroidetes.Flavobacteriia.Flavobacteriales.Flavobacteriaceae.Capnocytophaga.Capnocytophaga_sputigena	3.60469			-		Bacteria.Bacteroidetes.Bacteroidia.Bacteroidales.Bacteroidaceae.Bacteroides	2.46511			-
Archaea.Euryarchaeota.Methanobacteria.Methanobacteriales	3.52651			-		Archaea.Euryarchaeota.Methanobacteria.Methanobacteriales	2.70627			-		Archaea.Euryarchaeota.Methanobacteria.Methanobacteriales	3.52651			-		Bacteria.Proteobacteria.Epsilonproteobacteria.Campylobacterales.Campylobacteraceae.Campylobacter.Campylobacter_rectus	3.62072			-
Bacteria.Bacteroidetes.Bacteroidia.Bacteroidales.Bacteroidaceae.Bacteroides	3.85575			-		Bacteria.Bacteroidetes.Bacteroidia.Bacteroidales.Bacteroidaceae.Bacteroides	3.22868			-		Bacteria.Bacteroidetes.Bacteroidia.Bacteroidales.Bacteroidaceae.Bacteroides	3.85575			-		Bacteria.Actinobacteria.Actinobacteria.Micrococcales.Micrococcaceae.Rothia	4.62955			-
Bacteria.Proteobacteria.Epsilonproteobacteria.Campylobacterales.Campylobacteraceae.Campylobacter.Campylobacter_rectus	4.27869	PD	3.80685	0.0283655		Bacteria.Proteobacteria.Epsilonproteobacteria.Campylobacterales.Campylobacteraceae.Campylobacter.Campylobacter_rectus	3.99727	PH	3.64677	0.00193973		Bacteria.Proteobacteria.Epsilonproteobacteria.Campylobacterales.Campylobacteraceae.Campylobacter.Campylobacter_rectus	4.27869			-		Bacteria.Bacteroidetes	5.35274	ND	4.8313	0.0101652
Bacteria.Actinobacteria.Actinobacteria.Micrococcales.Micrococcaceae.Rothia	4.04341			-		Bacteria.Actinobacteria.Actinobacteria.Micrococcales.Micrococcaceae.Rothia	4.62955			-		Bacteria.Actinobacteria.Actinobacteria.Micrococcales.Micrococcaceae.Rothia	4.04341			-		Bacteria.Actinobacteria.Actinobacteria.Corynebacteriales.Nocardiaceae.Rhodococcus	3.41495			-
Bacteria.Bacteroidetes	5.63821	PD	5.0145	0.00815097		Bacteria.Bacteroidetes	5.50436	PH	5.02818	0.00115205		Bacteria.Bacteroidetes	5.63821	PD	4.82202	0.0493662		Bacteria.Actinobacteria.Coriobacteriia.Coriobacteriales.Atopobiaceae.Olsenella	3.7758			-
Bacteria.Actinobacteria.Actinobacteria.Corynebacteriales.Nocardiaceae.Rhodococcus	3.41495			-		Bacteria.Actinobacteria.Actinobacteria.Corynebacteriales.Nocardiaceae.Rhodococcus	2.79828			-		Bacteria.Actinobacteria.Actinobacteria.Corynebacteriales.Nocardiaceae.Rhodococcus	0.478369			-		Bacteria.Firmicutes.Clostridia.Clostridiales.Lachnospiraceae.Lachnoanaerobaculum	3.53582			-
Bacteria.Actinobacteria.Coriobacteriia.Coriobacteriales.Atopobiaceae.Olsenella	4.48694			-		Bacteria.Actinobacteria.Coriobacteriia.Coriobacteriales.Atopobiaceae.Olsenella	4.05727	PH	3.55963	0.0233422		Bacteria.Actinobacteria.Coriobacteriia.Coriobacteriales.Atopobiaceae.Olsenella	4.48694			-		Bacteria.Proteobacteria.Deltaproteobacteria.Desulfovibrionales.Desulfomicrobiaceae	2.21161			-
Bacteria.Firmicutes.Clostridia.Clostridiales.Lachnospiraceae.Lachnoanaerobaculum	3.53582	ND	3.23658	0.000841828		Bacteria.Firmicutes.Clostridia.Clostridiales.Lachnospiraceae.Lachnoanaerobaculum	3.28748			-		Bacteria.Firmicutes.Clostridia.Clostridiales.Lachnospiraceae.Lachnoanaerobaculum	2.91489			-		Bacteria.Actinobacteria.Coriobacteriia.Eggerthellales.Eggerthellaceae.Slackia.Slackia_exigua	2.83329			-
Bacteria.Proteobacteria.Deltaproteobacteria.Desulfovibrionales.Desulfomicrobiaceae	3.688	PD	3.42877	0.026531		Bacteria.Proteobacteria.Deltaproteobacteria.Desulfovibrionales.Desulfomicrobiaceae	4.03526			-		Bacteria.Proteobacteria.Deltaproteobacteria.Desulfovibrionales.Desulfomicrobiaceae	4.03526			-		Bacteria.Actinobacteria.Actinobacteria.Propionibacteriales	4.4695			-
Bacteria.Actinobacteria.Coriobacteriia.Eggerthellales.Eggerthellaceae.Slackia.Slackia_exigua	3.06184			-		Bacteria.Actinobacteria.Coriobacteriia.Eggerthellales.Eggerthellaceae.Slackia.Slackia_exigua	3.21587	PH	3.00198	0.00231361		Bacteria.Actinobacteria.Coriobacteriia.Eggerthellales.Eggerthellaceae.Slackia.Slackia_exigua	3.21587			-		Bacteria.Actinobacteria.Actinobacteria.Actinomycetales.Actinomycetaceae.Actinomyces.Actinomyces_oris	4.92117			-
Bacteria.Actinobacteria.Actinobacteria.Propionibacteriales	4.38239	ND	3.99567	0.0126111		Bacteria.Actinobacteria.Actinobacteria.Propionibacteriales	4.4695			-		Bacteria.Actinobacteria.Actinobacteria.Propionibacteriales	4.0626			-		Bacteria.Proteobacteria.Epsilonproteobacteria.Campylobacterales.Campylobacteraceae	4.00622	ND	3.53404	0.0065017
Bacteria.Actinobacteria.Actinobacteria.Actinomycetales.Actinomycetaceae.Actinomyces.Actinomyces_oris	4.92117	ND	4.5161	0.0031971		Bacteria.Actinobacteria.Actinobacteria.Actinomycetales.Actinomycetaceae.Actinomyces.Actinomyces_oris	4.97418			-		Bacteria.Actinobacteria.Actinobacteria.Actinomycetales.Actinomycetaceae.Actinomyces.Actinomyces_oris	4.97418			-		Bacteria.Spirochaetes.Spirochaetia	4.30348			-
Bacteria.Proteobacteria.Epsilonproteobacteria.Campylobacterales.Campylobacteraceae	4.31624			-		Bacteria.Proteobacteria.Epsilonproteobacteria.Campylobacterales.Campylobacteraceae	4.09662	PH	3.63162	0.0283655		Bacteria.Proteobacteria.Epsilonproteobacteria.Campylobacterales.Campylobacteraceae	4.31624			-		Bacteria.Firmicutes.Bacilli.Lactobacillales.Carnobacteriaceae	3.30458			-
Bacteria.Spirochaetes.Spirochaetia	4.92995	PD	4.46743	0.00515896		Bacteria.Spirochaetes.Spirochaetia	4.80575	PH	4.43671	0.000212183		Bacteria.Spirochaetes.Spirochaetia	4.92995			-		Bacteria.Synergistetes.Synergistia.Synergistales.Synergistaceae	2.2394			-
Bacteria.Firmicutes.Bacilli.Lactobacillales.Carnobacteriaceae	3.21012	ND	2.82644	0.00214621		Bacteria.Firmicutes.Bacilli.Lactobacillales.Carnobacteriaceae	3.30458			-		Bacteria.Firmicutes.Bacilli.Lactobacillales.Carnobacteriaceae	2.92344	PH	3.08793	0.000654729		Bacteria.Proteobacteria.Gammaproteobacteria.Enterobacterales.Enterobacteriaceae.Escherichia.Escherichia_coli	3.22928			-
Bacteria.Synergistetes.Synergistia.Synergistales.Synergistaceae	3.36682			-		Bacteria.Synergistetes.Synergistia.Synergistales.Synergistaceae	3.06689			-		Bacteria.Synergistetes.Synergistia.Synergistales.Synergistaceae	3.36682			-		Bacteria.Firmicutes.Bacilli.Lactobacillales.Streptococcaceae.Streptococcus.Streptococcus_sobrinus	3.93585			-
Bacteria.Proteobacteria.Gammaproteobacteria.Enterobacterales.Enterobacteriaceae.Escherichia.Escherichia_coli	2.44625	ND	2.58155	0.0305705		Bacteria.Proteobacteria.Gammaproteobacteria.Enterobacterales.Enterobacteriaceae.Escherichia.Escherichia_coli	3.22928			-		Bacteria.Proteobacteria.Gammaproteobacteria.Enterobacterales.Enterobacteriaceae.Escherichia.Escherichia_coli	2.84479	PH	2.7386	0.00517529		Bacteria.Spirochaetes.Spirochaetia.Spirochaetales.Spirochaetaceae.Treponema.Treponema_socranskii	3.26873			-
Bacteria.Firmicutes.Bacilli.Lactobacillales.Streptococcaceae.Streptococcus.Streptococcus_sobrinus	3.93585			-		Bacteria.Firmicutes.Bacilli.Lactobacillales.Streptococcaceae.Streptococcus.Streptococcus_sobrinus	2.15986			-		Bacteria.Firmicutes.Bacilli.Lactobacillales.Streptococcaceae.Streptococcus.Streptococcus_sobrinus	0.941341			-		Bacteria.Firmicutes.Bacilli.Lactobacillales.Streptococcaceae.Streptococcus.Streptococcus_salivarius	2.91694			-
Bacteria.Spirochaetes.Spirochaetia.Spirochaetales.Spirochaetaceae.Treponema.Treponema_socranskii	3.82987	PD	3.38953	0.0101652		Bacteria.Spirochaetes.Spirochaetia.Spirochaetales.Spirochaetaceae.Treponema.Treponema_socranskii	3.78932	PH	3.47639	0.000283615		Bacteria.Spirochaetes.Spirochaetia.Spirochaetales.Spirochaetaceae.Treponema.Treponema_socranskii	3.82987			-		Bacteria.Proteobacteria.Deltaproteobacteria.Desulfovibrionales	2.21161			-
Bacteria.Firmicutes.Bacilli.Lactobacillales.Streptococcaceae.Streptococcus.Streptococcus_salivarius	2.35054	ND	2.90445	0.0314456		Bacteria.Firmicutes.Bacilli.Lactobacillales.Streptococcaceae.Streptococcus.Streptococcus_salivarius	2.91694			-		Bacteria.Firmicutes.Bacilli.Lactobacillales.Streptococcaceae.Streptococcus.Streptococcus_salivarius	2.57286	PH	2.84545	0.0153902		Bacteria.Actinobacteria.Actinobacteria.Bifidobacteriales.Bifidobacteriaceae.Bifidobacterium.Bifidobacterium_dentium	3.3734			-
Bacteria.Proteobacteria.Deltaproteobacteria.Desulfovibrionales	3.83486	PD	3.55771	0.000488254		Bacteria.Proteobacteria.Deltaproteobacteria.Desulfovibrionales	4.07186			-		Bacteria.Proteobacteria.Deltaproteobacteria.Desulfovibrionales	4.07186			-		Bacteria.Firmicutes.Clostridia.Clostridiales.Lachnospiraceae.Shuttleworthia.Shuttleworthia_sp_MSX8B	2.5005			-
Bacteria.Actinobacteria.Actinobacteria.Bifidobacteriales.Bifidobacteriaceae.Bifidobacterium.Bifidobacterium_dentium	3.3734	ND	3.13633	0.0475557		Bacteria.Actinobacteria.Actinobacteria.Bifidobacteriales.Bifidobacteriaceae.Bifidobacterium.Bifidobacterium_dentium	2.60319			-		Bacteria.Actinobacteria.Actinobacteria.Bifidobacteriales.Bifidobacteriaceae.Bifidobacterium.Bifidobacterium_dentium	3.29449			-		Bacteria.Firmicutes.Bacilli.Lactobacillales.Streptococcaceae.Streptococcus.Streptococcus_sp_HMSC061D01	2.48735			-
Bacteria.Firmicutes.Clostridia.Clostridiales.Lachnospiraceae.Shuttleworthia.Shuttleworthia_sp_MSX8B	2.5005			-		Bacteria.Firmicutes.Clostridia.Clostridiales.Lachnospiraceae.Shuttleworthia.Shuttleworthia_sp_MSX8B	1.94331	PH	4.09395	0.0211011		Bacteria.Firmicutes.Clostridia.Clostridiales.Lachnospiraceae.Shuttleworthia.Shuttleworthia_sp_MSX8B	2.1772			-		Bacteria.Proteobacteria.Epsilonproteobacteria	4.00622	ND	3.53404	0.0065017
Bacteria.Firmicutes.Bacilli.Lactobacillales.Streptococcaceae.Streptococcus.Streptococcus_sp_HMSC061D01	2.48735			-		Bacteria.Firmicutes.Bacilli.Lactobacillales.Streptococcaceae.Streptococcus.Streptococcus_sp_HMSC061D01	2.60485			-		Bacteria.Firmicutes.Bacilli.Lactobacillales.Streptococcaceae.Streptococcus.Streptococcus_sp_HMSC061D01	2.60485			-		Bacteria.Firmicutes.Negativicutes.Selenomonadales.Selenomonadaceae.Selenomonas.Selenomonas_flueggei	2.5444			-
Bacteria.Proteobacteria.Epsilonproteobacteria	4.31624			-		Bacteria.Proteobacteria.Epsilonproteobacteria	4.09662	PH	3.63162	0.0283655		Bacteria.Proteobacteria.Epsilonproteobacteria	4.31624			-		Bacteria.Proteobacteria.Gammaproteobacteria.Pasteurellales.Pasteurellaceae.Aggregatibacter.Aggregatibacter_segnis	3.07647			-
Bacteria.Firmicutes.Negativicutes.Selenomonadales.Selenomonadaceae.Selenomonas.Selenomonas_flueggei	2.54741			-		Bacteria.Firmicutes.Negativicutes.Selenomonadales.Selenomonadaceae.Selenomonas.Selenomonas_flueggei	2.01339			-		Bacteria.Firmicutes.Negativicutes.Selenomonadales.Selenomonadaceae.Selenomonas.Selenomonas_flueggei	2.54741			-		Bacteria.Proteobacteria.Betaproteobacteria.Neisseriales.Neisseriaceae.Neisseria.Neisseria_bacilliformis	3.63947			-
Bacteria.Proteobacteria.Gammaproteobacteria.Pasteurellales.Pasteurellaceae.Aggregatibacter.Aggregatibacter_segnis	3.07647			-		Bacteria.Proteobacteria.Gammaproteobacteria.Pasteurellales.Pasteurellaceae.Aggregatibacter.Aggregatibacter_segnis	2.55122			-		Bacteria.Proteobacteria.Gammaproteobacteria.Pasteurellales.Pasteurellaceae.Aggregatibacter.Aggregatibacter_segnis	2.70477			-		Bacteria.Actinobacteria.Actinobacteria.Micrococcales.Dermacoccaceae.Kytococcus.Kytococcus_sedentarius	3.51848			-
Bacteria.Proteobacteria.Betaproteobacteria.Neisseriales.Neisseriaceae.Neisseria.Neisseria_bacilliformis	3.63947	ND	3.34072	0.0228244		Bacteria.Proteobacteria.Betaproteobacteria.Neisseriales.Neisseriaceae.Neisseria.Neisseria_bacilliformis	2.56364			-		Bacteria.Proteobacteria.Betaproteobacteria.Neisseriales.Neisseriaceae.Neisseria.Neisseria_bacilliformis	2.29363			-		Bacteria.Proteobacteria.Betaproteobacteria.Burkholderiales.Burkholderiaceae	4.61336			-
Bacteria.Actinobacteria.Actinobacteria.Micrococcales.Dermacoccaceae.Kytococcus.Kytococcus_sedentarius	3.51848			-		Bacteria.Actinobacteria.Actinobacteria.Micrococcales.Dermacoccaceae.Kytococcus.Kytococcus_sedentarius	3.77347			-		Bacteria.Actinobacteria.Actinobacteria.Micrococcales.Dermacoccaceae.Kytococcus.Kytococcus_sedentarius	3.77347			-		Bacteria.Actinobacteria.Actinobacteria.Actinomycetales.Actinomycetaceae.Actinomyces.Actinomyces_sp_HMSC08A09	2.79874			-
Bacteria.Proteobacteria.Betaproteobacteria.Burkholderiales.Burkholderiaceae	3.85077	ND	3.25608	0.0251936		Bacteria.Proteobacteria.Betaproteobacteria.Burkholderiales.Burkholderiaceae	4.61336			-		Bacteria.Proteobacteria.Betaproteobacteria.Burkholderiales.Burkholderiaceae	3.96836			-		Bacteria.Bacteroidetes.Flavobacteriia.Flavobacteriales.Flavobacteriaceae.Capnocytophaga.Capnocytophaga_sp_oral_taxon_329	2.80127			-
Bacteria.Actinobacteria.Actinobacteria.Actinomycetales.Actinomycetaceae.Actinomyces.Actinomyces_sp_HMSC08A09	2.79874			-		Bacteria.Actinobacteria.Actinobacteria.Actinomycetales.Actinomycetaceae.Actinomyces.Actinomyces_sp_HMSC08A09	2.63469			-		Bacteria.Actinobacteria.Actinobacteria.Actinomycetales.Actinomycetaceae.Actinomyces.Actinomyces_sp_HMSC08A09	2.30473			-		Bacteria.Bacteroidetes.Bacteroidia.Bacteroidales.Prevotellaceae.Prevotella.Prevotella_sp_C561	3.23033			-
Bacteria.Bacteroidetes.Flavobacteriia.Flavobacteriales.Flavobacteriaceae.Capnocytophaga.Capnocytophaga_sp_oral_taxon_329	2.80127	ND	2.66479	0.00610591		Bacteria.Bacteroidetes.Flavobacteriia.Flavobacteriales.Flavobacteriaceae.Capnocytophaga.Capnocytophaga_sp_oral_taxon_329	2.47027			-		Bacteria.Bacteroidetes.Flavobacteriia.Flavobacteriales.Flavobacteriaceae.Capnocytophaga.Capnocytophaga_sp_oral_taxon_329	2.47027			-		Bacteria.Proteobacteria.Gammaproteobacteria.Cardiobacteriales.Cardiobacteriaceae.Cardiobacterium	4.0175			-
Bacteria.Bacteroidetes.Bacteroidia.Bacteroidales.Prevotellaceae.Prevotella.Prevotella_sp_C561	2.66726			-		Bacteria.Bacteroidetes.Bacteroidia.Bacteroidales.Prevotellaceae.Prevotella.Prevotella_sp_C561	3.23033			-		Bacteria.Bacteroidetes.Bacteroidia.Bacteroidales.Prevotellaceae.Prevotella.Prevotella_sp_C561	1.77357			-		Bacteria.Firmicutes.Tissierellia.Tissierellales.Peptoniphilaceae.Parvimonas.Parvimonas_micra	3.69657			-
Bacteria.Proteobacteria.Gammaproteobacteria.Cardiobacteriales.Cardiobacteriaceae.Cardiobacterium	3.55728	ND	2.98244	0.0206513		Bacteria.Proteobacteria.Gammaproteobacteria.Cardiobacteriales.Cardiobacteriaceae.Cardiobacterium	4.0175			-		Bacteria.Proteobacteria.Gammaproteobacteria.Cardiobacteriales.Cardiobacteriaceae.Cardiobacterium	3.71433	PH	3.35143	0.0281279		Bacteria.Bacteroidetes.Flavobacteriia.Flavobacteriales.Flavobacteriaceae.Capnocytophaga.Capnocytophaga_sp_oral_taxon_323	2.74667			-
Bacteria.Firmicutes.Tissierellia.Tissierellales.Peptoniphilaceae.Parvimonas.Parvimonas_micra	3.83609			-		Bacteria.Firmicutes.Tissierellia.Tissierellales.Peptoniphilaceae.Parvimonas.Parvimonas_micra	4.05717	PH	3.64908	0.0155644		Bacteria.Firmicutes.Tissierellia.Tissierellales.Peptoniphilaceae.Parvimonas.Parvimonas_micra	4.05717			-		Bacteria.Actinobacteria.Coriobacteriia.Coriobacteriales.Atopobiaceae.Olsenella.Olsenella_profusa	1.80132			-
Bacteria.Bacteroidetes.Flavobacteriia.Flavobacteriales.Flavobacteriaceae.Capnocytophaga.Capnocytophaga_sp_oral_taxon_323	2.74667	ND	2.85089	0.0191655		Bacteria.Bacteroidetes.Flavobacteriia.Flavobacteriales.Flavobacteriaceae.Capnocytophaga.Capnocytophaga_sp_oral_taxon_323	2.52496			-		Bacteria.Bacteroidetes.Flavobacteriia.Flavobacteriales.Flavobacteriaceae.Capnocytophaga.Capnocytophaga_sp_oral_taxon_323	2.52496			-		Bacteria.Proteobacteria.Betaproteobacteria.Neisseriales.Neisseriaceae.Neisseria.Neisseria_sp_HMSC70E02	3.23374	ND	3.07872	0.0212264
Bacteria.Actinobacteria.Coriobacteriia.Coriobacteriales.Atopobiaceae.Olsenella.Olsenella_profusa	3.52703			-		Bacteria.Actinobacteria.Coriobacteriia.Coriobacteriales.Atopobiaceae.Olsenella.Olsenella_profusa	3.13039			-		Bacteria.Actinobacteria.Coriobacteriia.Coriobacteriales.Atopobiaceae.Olsenella.Olsenella_profusa	3.52703			-		Bacteria.Bacteroidetes.Flavobacteriia.Flavobacteriales.Flavobacteriaceae.Capnocytophaga.Capnocytophaga_sp_oral_taxon_324	2.57658			-
Bacteria.Bacteroidetes.Flavobacteriia.Flavobacteriales.Flavobacteriaceae.Capnocytophaga.Capnocytophaga_sp_oral_taxon_324	2.37141	ND	3.06442	0.0166262		Bacteria.Bacteroidetes.Flavobacteriia.Flavobacteriales.Flavobacteriaceae.Capnocytophaga.Capnocytophaga_sp_oral_taxon_324	2.57658			-		Bacteria.Bacteroidetes.Flavobacteriia.Flavobacteriales.Flavobacteriaceae.Capnocytophaga.Capnocytophaga_sp_oral_taxon_324	1.96482			-		Bacteria.Bacteroidetes.Flavobacteriia.Flavobacteriales.Flavobacteriaceae.Capnocytophaga.Capnocytophaga_sp_oral_taxon_326	3.27152			-
Bacteria.Bacteroidetes.Flavobacteriia.Flavobacteriales.Flavobacteriaceae.Capnocytophaga.Capnocytophaga_sp_oral_taxon_326	3.27152	ND	2.91233	0.00379915		Bacteria.Bacteroidetes.Flavobacteriia.Flavobacteriales.Flavobacteriaceae.Capnocytophaga.Capnocytophaga_sp_oral_taxon_326	3.00918			-		Bacteria.Bacteroidetes.Flavobacteriia.Flavobacteriales.Flavobacteriaceae.Capnocytophaga.Capnocytophaga_sp_oral_taxon_326	2.7694			-		Bacteria.Proteobacteria.Betaproteobacteria.Burkholderiales.Burkholderiaceae.Ralstonia.Ralstonia_mannitolilytica	2.72523			-
Bacteria.Proteobacteria.Betaproteobacteria.Burkholderiales.Burkholderiaceae.Ralstonia.Ralstonia_mannitolilytica	2.72523			-		Bacteria.Spirochaetes.Spirochaetia.Spirochaetales.Spirochaetaceae.Treponema.Treponema_sp_OMZ_838	3.34848	PH	3.1885	0.00499259		Bacteria.Spirochaetes.Spirochaetia.Spirochaetales.Spirochaetaceae.Treponema.Treponema_sp_OMZ_838	3.75649			-		Bacteria.Spirochaetes.Spirochaetia.Spirochaetales.Spirochaetaceae.Treponema.Treponema_sp_OMZ_838	3.23002			-
Bacteria.Spirochaetes.Spirochaetia.Spirochaetales.Spirochaetaceae.Treponema.Treponema_sp_OMZ_838	3.75649			-		Bacteria.Firmicutes.Tissierellia.Tissierellales.Peptoniphilaceae.Parvimonas	4.07191	PH	3.66524	0.0155644		Bacteria.Firmicutes.Tissierellia.Tissierellales.Peptoniphilaceae.Parvimonas	4.07191			-		Bacteria.Firmicutes.Tissierellia.Tissierellales.Peptoniphilaceae.Parvimonas	3.88817			-
Bacteria.Firmicutes.Tissierellia.Tissierellales.Peptoniphilaceae.Parvimonas	3.88817			-		Bacteria.Firmicutes.Negativicutes.Veillonellales.Veillonellaceae.Veillonella.Veillonella_sp_AF13_2	3.51571			-		Bacteria.Firmicutes.Negativicutes.Veillonellales.Veillonellaceae.Veillonella.Veillonella_sp_AF13_2	3.28463			-		Bacteria.Firmicutes.Negativicutes.Veillonellales.Veillonellaceae.Veillonella.Veillonella_sp_AF13_2	3.51571			-
Bacteria.Firmicutes.Negativicutes.Veillonellales.Veillonellaceae.Veillonella.Veillonella_sp_AF13_2	3.44999			-		Bacteria.Proteobacteria.Betaproteobacteria.Neisseriales.Neisseriaceae.Neisseria.Neisseria_sp_KEM232	2.86395			-		Bacteria.Proteobacteria.Betaproteobacteria.Neisseriales.Neisseriaceae.Neisseria.Neisseria_sp_KEM232	2.86395	PH	2.71753	0.013002		Bacteria.Proteobacteria.Betaproteobacteria.Neisseriales.Neisseriaceae.Neisseria.Neisseria_sp_KEM232	2.49139			-
Bacteria.Proteobacteria.Betaproteobacteria.Neisseriales.Neisseriaceae.Neisseria.Neisseria_sp_KEM232	2.49139			-		Bacteria.Bacteroidetes.Bacteroidia.Bacteroidales.Prevotellaceae.Prevotella.Prevotella_disiens	3.42957			-		Bacteria.Bacteroidetes.Bacteroidia.Bacteroidales.Prevotellaceae.Prevotella.Prevotella_disiens	3.42957			-		Bacteria.Bacteroidetes.Bacteroidia.Bacteroidales.Prevotellaceae.Prevotella.Prevotella_disiens	1.26829			-
Bacteria.Bacteroidetes.Bacteroidia.Bacteroidales.Prevotellaceae.Prevotella.Prevotella_disiens	2.74062			-		Bacteria.Firmicutes.Erysipelotrichia.Erysipelotrichales.Erysipelotrichaceae	3.42773	PH	3.01023	0.0190648		Bacteria.Firmicutes.Erysipelotrichia.Erysipelotrichales.Erysipelotrichaceae	3.57306			-		Bacteria.Firmicutes.Erysipelotrichia.Erysipelotrichales.Erysipelotrichaceae	3.64186			-
Bacteria.Firmicutes.Erysipelotrichia.Erysipelotrichales.Erysipelotrichaceae	3.64186			-		Bacteria.Firmicutes.Bacilli.Lactobacillales.Streptococcaceae.Streptococcus.Streptococcus_sp_NM	3.9677			-		Bacteria.Firmicutes.Bacilli.Lactobacillales.Streptococcaceae.Streptococcus.Streptococcus_sp_NM	0.774669			-		Bacteria.Firmicutes.Bacilli.Lactobacillales.Streptococcaceae.Streptococcus.Streptococcus_sp_NM	3.9677			-
Bacteria.Firmicutes.Bacilli.Lactobacillales.Streptococcaceae.Streptococcus.Streptococcus_sp_NM	1.5128			-		Bacteria.Firmicutes.Bacilli.Lactobacillales.Streptococcaceae.Streptococcus.Streptococcus_agalactiae	3.75772			-		Bacteria.Firmicutes.Bacilli.Lactobacillales.Streptococcaceae.Streptococcus.Streptococcus_agalactiae	3.63159			-		Bacteria.Firmicutes.Bacilli.Lactobacillales.Streptococcaceae.Streptococcus.Streptococcus_agalactiae	4.17651			-
Bacteria.Firmicutes.Bacilli.Lactobacillales.Streptococcaceae.Streptococcus.Streptococcus_agalactiae	4.17651			-		Bacteria.Bacteroidetes.Bacteroidia.Bacteroidales.Prevotellaceae.Prevotella.Prevotella_timonensis	3.04039	PH	3.63451	0.0385797		Bacteria.Bacteroidetes.Bacteroidia.Bacteroidales.Prevotellaceae.Prevotella.Prevotella_timonensis	3.04039			-		Bacteria.Bacteroidetes.Bacteroidia.Bacteroidales.Prevotellaceae.Prevotella.Prevotella_timonensis	0.90361			-
Bacteria.Bacteroidetes.Bacteroidia.Bacteroidales.Prevotellaceae.Prevotella.Prevotella_timonensis	2.90253			-		Bacteria.Actinobacteria.Actinobacteria.Micrococcales.Cellulomonadaceae.Cellulomonas.Cellulomonas_flavigena	3.58521			-		Bacteria.Actinobacteria.Actinobacteria.Micrococcales.Cellulomonadaceae.Cellulomonas.Cellulomonas_flavigena	3.58521			-		Bacteria.Actinobacteria.Actinobacteria.Micrococcales.Cellulomonadaceae.Cellulomonas.Cellulomonas_flavigena	2.81683			-
Bacteria.Actinobacteria.Actinobacteria.Micrococcales.Cellulomonadaceae.Cellulomonas.Cellulomonas_flavigena	2.81683			-		Bacteria.Fusobacteria.Fusobacteriia.Fusobacteriales.Fusobacteriaceae	4.54902			-		Bacteria.Fusobacteria.Fusobacteriia.Fusobacteriales.Fusobacteriaceae	4.59077			-		Bacteria.Fusobacteria.Fusobacteriia.Fusobacteriales.Fusobacteriaceae	4.60442	ND	4.12991	0.00193973
Bacteria.Fusobacteria.Fusobacteriia.Fusobacteriales.Fusobacteriaceae	4.60442			-		Bacteria.Actinobacteria.Actinobacteria.Micrococcales.Micrococcaceae.Rothia.Rothia_aeria	3.8753			-		Bacteria.Actinobacteria.Actinobacteria.Micrococcales.Micrococcaceae.Rothia.Rothia_aeria	3.65279	PD	3.31513	0.0446277		Bacteria.Actinobacteria.Actinobacteria.Micrococcales.Micrococcaceae.Rothia.Rothia_aeria	3.8753			-
Bacteria.Actinobacteria.Actinobacteria.Micrococcales.Micrococcaceae.Rothia.Rothia_aeria	3.65279			-		Bacteria.Firmicutes.Negativicutes.Veillonellales.Veillonellaceae.Veillonella	4.79204			-		Bacteria.Firmicutes.Negativicutes.Veillonellales.Veillonellaceae.Veillonella	4.57523			-		Bacteria.Firmicutes.Negativicutes.Veillonellales.Veillonellaceae.Veillonella	4.79204			-
Bacteria.Firmicutes.Negativicutes.Veillonellales.Veillonellaceae.Veillonella	4.70489			-		Bacteria.Bacteroidetes.Bacteroidia.Bacteroidales.Prevotellaceae.Prevotella.Prevotella_sp_KCOM_3155	3.7184	PH	3.37553	0.00149272		Bacteria.Bacteroidetes.Bacteroidia.Bacteroidales.Prevotellaceae.Prevotella.Prevotella_sp_KCOM_3155	4.1868			-		Bacteria.Bacteroidetes.Bacteroidia.Bacteroidales.Prevotellaceae.Prevotella.Prevotella_sp_KCOM_3155	3.72343			-
Bacteria.Bacteroidetes.Bacteroidia.Bacteroidales.Prevotellaceae.Prevotella.Prevotella_sp_KCOM_3155	4.1868			-		Bacteria.Bacteroidetes.Bacteroidia.Bacteroidales.Prevotellaceae.Prevotella.Prevotella_pleuritidis	2.9308			-		Bacteria.Bacteroidetes.Bacteroidia.Bacteroidales.Prevotellaceae.Prevotella.Prevotella_pleuritidis	3.04493			-		Bacteria.Bacteroidetes.Bacteroidia.Bacteroidales.Prevotellaceae.Prevotella.Prevotella_pleuritidis	2.75681			-
Bacteria.Bacteroidetes.Bacteroidia.Bacteroidales.Prevotellaceae.Prevotella.Prevotella_pleuritidis	3.04493			-		Bacteria.Bacteroidetes.Bacteroidia.Bacteroidales.Prevotellaceae.Prevotella.Prevotella_intermedia	4.68186			-		Bacteria.Bacteroidetes.Bacteroidia.Bacteroidales.Prevotellaceae.Prevotella.Prevotella_intermedia	4.68186			-		Bacteria.Bacteroidetes.Bacteroidia.Bacteroidales.Prevotellaceae.Prevotella.Prevotella_intermedia	4.81371			-
Bacteria.Bacteroidetes.Bacteroidia.Bacteroidales.Prevotellaceae.Prevotella.Prevotella_intermedia	4.81371			-		Bacteria.Actinobacteria.Actinobacteria.Actinomycetales.Actinomycetaceae.Actinomyces.Actinomyces_sp_HMSC075C01	2.49622			-		Bacteria.Actinobacteria.Actinobacteria.Actinomycetales.Actinomycetaceae.Actinomyces.Actinomyces_sp_HMSC075C01	1.62061			-		Bacteria.Actinobacteria.Actinobacteria.Actinomycetales.Actinomycetaceae.Actinomyces.Actinomyces_sp_HMSC075C01	2.67928			-
Bacteria.Actinobacteria.Actinobacteria.Actinomycetales.Actinomycetaceae.Actinomyces.Actinomyces_sp_HMSC075C01	2.67928			-		Bacteria.Actinobacteria.Actinobacteria.Actinomycetales.Actinomycetaceae.Actinomyces.Actinomyces_timonensis	3.51996			-		Bacteria.Actinobacteria.Actinobacteria.Actinomycetales.Actinomycetaceae.Actinomyces.Actinomyces_timonensis	2.95446			-		Bacteria.Actinobacteria.Actinobacteria.Actinomycetales.Actinomycetaceae.Actinomyces.Actinomyces_timonensis	4.03613			-
Bacteria.Actinobacteria.Actinobacteria.Actinomycetales.Actinomycetaceae.Actinomyces.Actinomyces_timonensis	4.03613			-		Bacteria.Bacteroidetes.Bacteroidia.Bacteroidales.Prevotellaceae.Prevotella.Prevotella_oulorum	3.37504			-		Bacteria.Bacteroidetes.Bacteroidia.Bacteroidales.Prevotellaceae.Prevotella.Prevotella_oulorum	3.30925			-		Bacteria.Bacteroidetes.Bacteroidia.Bacteroidales.Prevotellaceae.Prevotella.Prevotella_oulorum	3.69492			-
Bacteria.Bacteroidetes.Bacteroidia.Bacteroidales.Prevotellaceae.Prevotella.Prevotella_oulorum	3.69492			-		Bacteria.Actinobacteria.Actinobacteria.Actinomycetales.Actinomycetaceae.Actinomyces.Actinomyces_israelii	3.86291			-		Bacteria.Actinobacteria.Actinobacteria.Actinomycetales.Actinomycetaceae.Actinomyces.Actinomyces_israelii	4.00557			-		Bacteria.Actinobacteria.Actinobacteria.Actinomycetales.Actinomycetaceae.Actinomyces.Actinomyces_israelii	4.15305			-
Bacteria.Actinobacteria.Actinobacteria.Actinomycetales.Actinomycetaceae.Actinomyces.Actinomyces_israelii	4.15305			-		Bacteria.Firmicutes.Bacilli.Lactobacillales.Streptococcaceae.Streptococcus.Streptococcus_intermedius	4.0344			-		Bacteria.Firmicutes.Bacilli.Lactobacillales.Streptococcaceae.Streptococcus.Streptococcus_intermedius	4.0344			-		Bacteria.Firmicutes.Bacilli.Lactobacillales.Streptococcaceae.Streptococcus.Streptococcus_intermedius	4.09712			-
Bacteria.Firmicutes.Bacilli.Lactobacillales.Streptococcaceae.Streptococcus.Streptococcus_intermedius	4.09712			-		Bacteria.Proteobacteria.Gammaproteobacteria.Pasteurellales.Pasteurellaceae.Aggregatibacter.Aggregatibacter_actinomycetemcomitans	4.07064			-		Bacteria.Proteobacteria.Gammaproteobacteria.Pasteurellales.Pasteurellaceae.Aggregatibacter.Aggregatibacter_actinomycetemcomitans	4.07064			-		Bacteria.Proteobacteria.Gammaproteobacteria.Pasteurellales.Pasteurellaceae.Aggregatibacter.Aggregatibacter_actinomycetemcomitans	2.95284	NH	3.2506	0.0394363
Bacteria.Proteobacteria.Gammaproteobacteria.Pasteurellales.Pasteurellaceae.Aggregatibacter.Aggregatibacter_actinomycetemcomitans	2.93504			-		Bacteria.Proteobacteria.Betaproteobacteria.Neisseriales.Neisseriaceae	4.78696			-		Bacteria.Proteobacteria.Betaproteobacteria.Neisseriales.Neisseriaceae	4.78696			-		Bacteria.Proteobacteria.Betaproteobacteria.Neisseriales.Neisseriaceae	4.79288			-
Bacteria.Proteobacteria.Betaproteobacteria.Neisseriales.Neisseriaceae	4.79288	ND	4.4288	0.00515896		Bacteria.Firmicutes.Negativicutes.Selenomonadales.Selenomonadaceae.Selenomonas.Selenomonas_infelix	3.06763			-		Bacteria.Firmicutes.Negativicutes.Selenomonadales.Selenomonadaceae.Selenomonas.Selenomonas_infelix	3.06763	PH	2.86287	0.0397315		Bacteria.Firmicutes.Negativicutes.Selenomonadales.Selenomonadaceae.Selenomonas.Selenomonas_infelix	2.91535			-
Bacteria.Firmicutes.Negativicutes.Selenomonadales.Selenomonadaceae.Selenomonas.Selenomonas_infelix	2.81823	ND	2.9053	0.00379915		Bacteria.Actinobacteria.Coriobacteriia.Coriobacteriales.Atopobiaceae.Olsenella.Olsenella_sp_DNF00959	2.58377			-		Bacteria.Actinobacteria.Coriobacteriia.Coriobacteriales.Atopobiaceae.Olsenella.Olsenella_sp_DNF00959	3.2425			-		Bacteria.Actinobacteria.Coriobacteriia.Coriobacteriales.Atopobiaceae.Olsenella.Olsenella_sp_DNF00959	0.405689			-
Bacteria.Actinobacteria.Coriobacteriia.Coriobacteriales.Atopobiaceae.Olsenella.Olsenella_sp_DNF00959	3.2425	PD	3.02882	0.013002		Bacteria.Proteobacteria.Deltaproteobacteria.Desulfobacterales.Desulfobulbaceae	3.93688	PH	3.62603	0.00401655		Bacteria.Proteobacteria.Deltaproteobacteria.Desulfobacterales.Desulfobulbaceae	4.41505			-		Bacteria.Proteobacteria.Deltaproteobacteria.Desulfobacterales.Desulfobulbaceae	2.9659			-
Bacteria.Proteobacteria.Deltaproteobacteria.Desulfobacterales.Desulfobulbaceae	4.41505			-		Bacteria.Firmicutes.Bacilli.Lactobacillales.Streptococcaceae.Streptococcus.Streptococcus_oralis	3.94151	NH	3.60032	0.0155644		Bacteria.Firmicutes.Bacilli.Lactobacillales.Streptococcaceae.Streptococcus.Streptococcus_oralis	3.14679			-		Bacteria.Firmicutes.Bacilli.Lactobacillales.Streptococcaceae.Streptococcus.Streptococcus_oralis	3.94151			-
Bacteria.Firmicutes.Bacilli.Lactobacillales.Streptococcaceae.Streptococcus.Streptococcus_oralis	3.83615	ND	3.41542	0.0064816		Bacteria.Firmicutes.Negativicutes.Selenomonadales.Selenomonadaceae.Selenomonas.Selenomonas_sp_oral_taxon_136	3.04156			-		Bacteria.Firmicutes.Negativicutes.Selenomonadales.Selenomonadaceae.Selenomonas.Selenomonas_sp_oral_taxon_136	3.34831			-		Bacteria.Firmicutes.Negativicutes.Selenomonadales.Selenomonadaceae.Selenomonas.Selenomonas_sp_oral_taxon_136	2.88539			-
Bacteria.Firmicutes.Negativicutes.Selenomonadales.Selenomonadaceae.Selenomonas.Selenomonas_sp_oral_taxon_136	3.34831			-		Bacteria.Firmicutes.Negativicutes.Selenomonadales.Selenomonadaceae.Selenomonas.Selenomonas_sp_oral_taxon_137	2.47022			-		Bacteria.Firmicutes.Negativicutes.Selenomonadales.Selenomonadaceae.Selenomonas.Selenomonas_sp_oral_taxon_137	2.14361			-		Bacteria.Firmicutes.Negativicutes.Selenomonadales.Selenomonadaceae.Selenomonas.Selenomonas_sp_oral_taxon_137	2.95083			-
Bacteria.Firmicutes.Negativicutes.Selenomonadales.Selenomonadaceae.Selenomonas.Selenomonas_sp_oral_taxon_137	2.95083			-		Bacteria.Firmicutes.Clostridia.Clostridiales.Peptostreptococcaceae.Peptoanaerobacter.Peptoanaerobacter_stomatis	2.47949	PH	3.17968	0.00240418		Bacteria.Firmicutes.Clostridia.Clostridiales.Peptostreptococcaceae.Peptoanaerobacter.Peptoanaerobacter_stomatis	2.91258			-		Bacteria.Firmicutes.Clostridia.Clostridiales.Peptostreptococcaceae.Peptoanaerobacter.Peptoanaerobacter_stomatis	2.3657			-
Bacteria.Firmicutes.Clostridia.Clostridiales.Peptostreptococcaceae.Peptoanaerobacter.Peptoanaerobacter_stomatis	2.91258			-		Bacteria.Actinobacteria.Actinobacteria.Micrococcales.Micrococcaceae.Rothia.Rothia_sp_HMSC069C01	2.77789			-		Bacteria.Bacteroidetes.Bacteroidia.Bacteroidales.Prevotellaceae.Prevotella.Prevotella_sp_oral_taxon_317	2.71866			-		Bacteria.Actinobacteria.Actinobacteria.Micrococcales.Micrococcaceae.Rothia.Rothia_sp_HMSC069C01	2.77789			-
Bacteria.Actinobacteria.Actinobacteria.Micrococcales.Micrococcaceae.Rothia.Rothia_sp_HMSC069C01	0.919159			-		Bacteria.Bacteroidetes.Bacteroidia.Bacteroidales.Prevotellaceae.Prevotella.Prevotella_sp_oral_taxon_317	3.42763			-		Bacteria.Firmicutes.Bacilli.Lactobacillales.Carnobacteriaceae.Granulicatella.Granulicatella_sp_HMSC30F09	2.5182	PH	3.223	0.0012506		Bacteria.Bacteroidetes.Bacteroidia.Bacteroidales.Prevotellaceae.Prevotella.Prevotella_sp_oral_taxon_317	3.42763			-
Bacteria.Bacteroidetes.Bacteroidia.Bacteroidales.Prevotellaceae.Prevotella.Prevotella_sp_oral_taxon_317	2.62874			-		Bacteria.Firmicutes.Bacilli.Lactobacillales.Carnobacteriaceae.Granulicatella.Granulicatella_sp_HMSC30F09	2.97637			-		Bacteria.Actinobacteria.Actinobacteria.Bifidobacteriales.Bifidobacteriaceae	3.52376	PD	3.2396	0.0172155		Bacteria.Firmicutes.Bacilli.Lactobacillales.Carnobacteriaceae.Granulicatella.Granulicatella_sp_HMSC30F09	2.97637			-
Bacteria.Firmicutes.Bacilli.Lactobacillales.Carnobacteriaceae.Granulicatella.Granulicatella_sp_HMSC30F09	2.83934	ND	2.56183	0.0012506		Bacteria.Actinobacteria.Actinobacteria.Bifidobacteriales.Bifidobacteriaceae	2.62826			-		Bacteria.Actinobacteria.Actinobacteria.Micrococcales.Micrococcaceae.Rothia.Rothia_sp_Olga	3.22698			-		Bacteria.Actinobacteria.Actinobacteria.Bifidobacteriales.Bifidobacteriaceae	3.45922			-
Bacteria.Actinobacteria.Actinobacteria.Bifidobacteriales.Bifidobacteriaceae	3.52376	PD	3.1734	0.0194635		Bacteria.Actinobacteria.Actinobacteria.Micrococcales.Micrococcaceae.Rothia.Rothia_sp_Olga	2.79664			-		Bacteria.Firmicutes.Bacilli.Lactobacillales.Streptococcaceae.Streptococcus	4.75411	PH	4.35014	0.0065017		Bacteria.Actinobacteria.Actinobacteria.Micrococcales.Micrococcaceae.Rothia.Rothia_sp_Olga	2.79664			-
Bacteria.Actinobacteria.Actinobacteria.Micrococcales.Micrococcaceae.Rothia.Rothia_sp_Olga	3.22698			-		Bacteria.Firmicutes.Bacilli.Lactobacillales.Streptococcaceae.Streptococcus	5.28148			-		Bacteria.Bacteroidetes.Bacteroidia.Bacteroidales.Prevotellaceae.Prevotella.Prevotella_oralis	3.57271			-		Bacteria.Firmicutes.Bacilli.Lactobacillales.Streptococcaceae.Streptococcus	5.28148			-
Bacteria.Firmicutes.Bacilli.Lactobacillales.Streptococcaceae.Streptococcus	5.07306	ND	4.69773	0.000381058		Bacteria.Bacteroidetes.Bacteroidia.Bacteroidales.Prevotellaceae.Prevotella.Prevotella_oralis	3.22326			-		Bacteria.Bacteroidetes.Flavobacteriia.Flavobacteriales.Flavobacteriaceae.Capnocytophaga.Capnocytophaga_sp_CM59	2.91443			-		Bacteria.Bacteroidetes.Bacteroidia.Bacteroidales.Prevotellaceae.Prevotella.Prevotella_oralis	3.23332			-
Bacteria.Bacteroidetes.Bacteroidia.Bacteroidales.Prevotellaceae.Prevotella.Prevotella_oralis	3.57271			-		Bacteria.Bacteroidetes.Flavobacteriia.Flavobacteriales.Flavobacteriaceae.Capnocytophaga.Capnocytophaga_sp_CM59	2.91443			-		Bacteria.Proteobacteria.Betaproteobacteria.Neisseriales.Neisseriaceae.Neisseria.Neisseria_sp_HMSC077D05	1.71601			-		Bacteria.Bacteroidetes.Flavobacteriia.Flavobacteriales.Flavobacteriaceae.Capnocytophaga.Capnocytophaga_sp_CM59	2.62403			-
Bacteria.Bacteroidetes.Flavobacteriia.Flavobacteriales.Flavobacteriaceae.Capnocytophaga.Capnocytophaga_sp_CM59	2.32703			-		Bacteria.Proteobacteria.Betaproteobacteria.Neisseriales.Neisseriaceae.Neisseria.Neisseria_sp_HMSC077D05	2.1635			-		Bacteria.Firmicutes.Bacilli.Lactobacillales.Streptococcaceae.Streptococcus.Streptococcus_cristatus	3.7865	PH	3.54908	0.0281279		Bacteria.Proteobacteria.Betaproteobacteria.Neisseriales.Neisseriaceae.Neisseria.Neisseria_sp_HMSC077D05	2.86336			-
Bacteria.Proteobacteria.Betaproteobacteria.Neisseriales.Neisseriaceae.Neisseria.Neisseria_sp_HMSC077D05	2.86336	ND	2.71836	0.0254743		Bacteria.Firmicutes.Bacilli.Lactobacillales.Streptococcaceae.Streptococcus.Streptococcus_cristatus	3.85429			-		Bacteria.Actinobacteria.Actinobacteria.Actinomycetales.Actinomycetaceae.Schaalia.Schaalia_meyeri	2.13734			-		Bacteria.Firmicutes.Bacilli.Lactobacillales.Streptococcaceae.Streptococcus.Streptococcus_cristatus	3.85429			-
Bacteria.Firmicutes.Bacilli.Lactobacillales.Streptococcaceae.Streptococcus.Streptococcus_cristatus	3.74097	ND	3.30595	0.0080554		Bacteria.Actinobacteria.Actinobacteria.Actinomycetales.Actinomycetaceae.Schaalia.Schaalia_meyeri	2.51212			-		Bacteria.Actinobacteria.Actinobacteria.Bifidobacteriales.Bifidobacteriaceae.Scardovia	2.94352			-		Bacteria.Actinobacteria.Actinobacteria.Actinomycetales.Actinomycetaceae.Schaalia.Schaalia_meyeri	2.51212			-
Bacteria.Actinobacteria.Actinobacteria.Actinomycetales.Actinomycetaceae.Schaalia.Schaalia_meyeri	1.77434			-		Bacteria.Actinobacteria.Actinobacteria.Bifidobacteriales.Bifidobacteriaceae.Scardovia	1.57296			-		Bacteria.Spirochaetes.Spirochaetia.Spirochaetales.Spirochaetaceae.Treponema.Treponema_putidum	3.60773			-		Bacteria.Actinobacteria.Actinobacteria.Bifidobacteriales.Bifidobacteriaceae.Scardovia	2.27914			-
Bacteria.Actinobacteria.Actinobacteria.Bifidobacteriales.Bifidobacteriaceae.Scardovia	2.94352			-		Bacteria.Spirochaetes.Spirochaetia.Spirochaetales.Spirochaetaceae.Treponema.Treponema_putidum	3.46699	PH	3.16661	0.000127945		Bacteria.Proteobacteria.Gammaproteobacteria.Vibrionales.Vibrionaceae.Vibrio	2.84703			-		Bacteria.Spirochaetes.Spirochaetia.Spirochaetales.Spirochaetaceae.Treponema.Treponema_putidum	2.85804			-
Bacteria.Spirochaetes.Spirochaetia.Spirochaetales.Spirochaetaceae.Treponema.Treponema_putidum	3.60773			-		Bacteria.Proteobacteria.Gammaproteobacteria.Vibrionales.Vibrionaceae.Vibrio	3.76705			-		Bacteria.Firmicutes.Clostridia.Clostridiales.Lachnospiraceae.Catonella.Catonella_morbi	2.84378	PH	2.77823	0.0080554		Bacteria.Proteobacteria.Gammaproteobacteria.Vibrionales.Vibrionaceae.Vibrio	3.76705			-
Bacteria.Proteobacteria.Gammaproteobacteria.Vibrionales.Vibrionaceae.Vibrio	2.47648			-		Bacteria.Firmicutes.Clostridia.Clostridiales.Lachnospiraceae.Catonella.Catonella_morbi	2.8632			-		Bacteria.Synergistetes.Synergistia.Synergistales.Synergistaceae.Pyramidobacter	3.10267			-		Bacteria.Firmicutes.Clostridia.Clostridiales.Lachnospiraceae.Catonella.Catonella_morbi	3.12413			-
Bacteria.Firmicutes.Clostridia.Clostridiales.Lachnospiraceae.Catonella.Catonella_morbi	3.12413	ND	2.87105	0.0206513		Bacteria.Synergistetes.Synergistia.Synergistales.Synergistaceae.Pyramidobacter	2.93117			-		Bacteria.Proteobacteria.Deltaproteobacteria.Desulfovibrionales.Desulfovibrionaceae	3.29259			-		Bacteria.Synergistetes.Synergistia.Synergistales.Synergistaceae.Pyramidobacter	2.23898			-
Bacteria.Synergistetes.Synergistia.Synergistales.Synergistaceae.Pyramidobacter	3.10267			-		Bacteria.Proteobacteria.Deltaproteobacteria.Desulfovibrionales.Desulfovibrionaceae	2.97933			-		Bacteria.Firmicutes.Tissierellia.Tissierellales.Peptoniphilaceae	4.07435			-		Bacteria.Firmicutes.Tissierellia.Tissierellales.Peptoniphilaceae	3.88817			-
Bacteria.Proteobacteria.Deltaproteobacteria.Desulfovibrionales.Desulfovibrionaceae	3.29259	PD	3.1195	0.00517529		Bacteria.Firmicutes.Tissierellia.Tissierellales.Peptoniphilaceae	4.07435	PH	3.66882	0.0155644		Bacteria.Firmicutes.Negativicutes.Selenomonadales.Selenomonadaceae.Selenomonas.Selenomonas_sp_oral_taxon_892	1.69632			-		Bacteria.Firmicutes.Negativicutes.Selenomonadales.Selenomonadaceae.Selenomonas.Selenomonas_sp_oral_taxon_892	2.5776			-
Bacteria.Firmicutes.Tissierellia.Tissierellales.Peptoniphilaceae	3.88817			-		Bacteria.Firmicutes.Negativicutes.Selenomonadales.Selenomonadaceae.Selenomonas.Selenomonas_sp_oral_taxon_892	2.09186			-		Bacteria.Spirochaetes.Spirochaetia.Spirochaetales.Spirochaetaceae	4.92995			-		Bacteria.Spirochaetes.Spirochaetia.Spirochaetales.Spirochaetaceae	4.30348			-
Bacteria.Firmicutes.Negativicutes.Selenomonadales.Selenomonadaceae.Selenomonas.Selenomonas_sp_oral_taxon_892	2.5776			-		Bacteria.Spirochaetes.Spirochaetia.Spirochaetales.Spirochaetaceae	4.80575	PH	4.43671	0.000212183		Bacteria.Actinobacteria.Actinobacteria.Actinomycetales	5.27605	PH	4.77497	0.0101652		Bacteria.Actinobacteria.Actinobacteria.Actinomycetales	5.4931			-
Bacteria.Spirochaetes.Spirochaetia.Spirochaetales.Spirochaetaceae	4.92995	PD	4.46743	0.00515896		Bacteria.Actinobacteria.Actinobacteria.Actinomycetales	5.4931			-		Bacteria.Proteobacteria.Gammaproteobacteria.Cardiobacteriales.Cardiobacteriaceae.Cardiobacterium.Cardiobacterium_hominis	3.69506	PH	3.33058	0.0186608		Bacteria.Proteobacteria.Gammaproteobacteria.Cardiobacteriales.Cardiobacteriaceae.Cardiobacterium.Cardiobacterium_hominis	3.9981			-
Bacteria.Actinobacteria.Actinobacteria.Actinomycetales	5.40449	ND	4.92421	0.00115205		Bacteria.Proteobacteria.Gammaproteobacteria.Cardiobacteriales.Cardiobacteriaceae.Cardiobacterium.Cardiobacterium_hominis	3.9981			-		Bacteria.Actinobacteria.Actinobacteria.Actinomycetales.Actinomycetaceae.Schaalia.Schaalia_georgiae	4.02342	PH	3.75949	0.0228244		Bacteria.Actinobacteria.Actinobacteria.Actinomycetales.Actinomycetaceae.Schaalia.Schaalia_georgiae	3.90267			-
Bacteria.Proteobacteria.Gammaproteobacteria.Cardiobacteriales.Cardiobacteriaceae.Cardiobacterium.Cardiobacterium_hominis	3.50638	ND	2.94263	0.0147946		Bacteria.Actinobacteria.Actinobacteria.Actinomycetales.Actinomycetaceae.Schaalia.Schaalia_georgiae	4.02342			-		Bacteria.Proteobacteria.Betaproteobacteria.Neisseriales.Neisseriaceae.Neisseria.Neisseria_sp_HMSC070E12	3.75566			-		Bacteria.Proteobacteria.Betaproteobacteria.Neisseriales.Neisseriaceae.Neisseria.Neisseria_sp_HMSC070E12	1.97926			-
Bacteria.Actinobacteria.Actinobacteria.Actinomycetales.Actinomycetaceae.Schaalia.Schaalia_georgiae	3.90267			-		Bacteria.Proteobacteria.Betaproteobacteria.Neisseriales.Neisseriaceae.Neisseria.Neisseria_sp_HMSC070E12	3.75566			-		Bacteria.Bacteroidetes.Bacteroidia.Bacteroidales.Prevotellaceae.Prevotella.Prevotella_pallens	2.88406			-		Bacteria.Bacteroidetes.Bacteroidia.Bacteroidales.Prevotellaceae.Prevotella.Prevotella_pallens	2.85214			-
Bacteria.Proteobacteria.Betaproteobacteria.Neisseriales.Neisseriaceae.Neisseria.Neisseria_sp_HMSC070E12	1.96718			-		Bacteria.Bacteroidetes.Bacteroidia.Bacteroidales.Prevotellaceae.Prevotella.Prevotella_pallens	2.88406			-		Bacteria.Proteobacteria.Gammaproteobacteria.Pasteurellales.Pasteurellaceae.Aggregatibacter.Aggregatibacter_aphrophilus	3.39176			-		Bacteria.Proteobacteria.Gammaproteobacteria.Pasteurellales.Pasteurellaceae.Aggregatibacter.Aggregatibacter_aphrophilus	3.71182			-
Bacteria.Bacteroidetes.Bacteroidia.Bacteroidales.Prevotellaceae.Prevotella.Prevotella_pallens	2.85214	ND	2.9435	0.00249691		Bacteria.Proteobacteria.Gammaproteobacteria.Pasteurellales.Pasteurellaceae.Aggregatibacter.Aggregatibacter_aphrophilus	3.39176			-		Bacteria.Actinobacteria.Actinobacteria.Actinomycetales.Actinomycetaceae.Actinomyces.Actinomyces_sp_oral_taxon_178	2.91557			-		Bacteria.Actinobacteria.Actinobacteria.Actinomycetales.Actinomycetaceae.Actinomyces.Actinomyces_sp_oral_taxon_178	3.40703			-
Bacteria.Proteobacteria.Gammaproteobacteria.Pasteurellales.Pasteurellaceae.Aggregatibacter.Aggregatibacter_aphrophilus	3.71182	ND	3.36857	0.0204987		Bacteria.Actinobacteria.Actinobacteria.Actinomycetales.Actinomycetaceae.Actinomyces.Actinomyces_sp_oral_taxon_178	3.40703			-		Bacteria.Actinobacteria.Actinobacteria.Actinomycetales.Actinomycetaceae.Actinomyces.Actinomyces_sp_oral_taxon_175	2.175			-		Bacteria.Actinobacteria.Actinobacteria.Actinomycetales.Actinomycetaceae.Actinomyces.Actinomyces_sp_oral_taxon_175	3.04794			-
Bacteria.Actinobacteria.Actinobacteria.Actinomycetales.Actinomycetaceae.Actinomyces.Actinomyces_sp_oral_taxon_178	2.94121			-		Bacteria.Actinobacteria.Actinobacteria.Actinomycetales.Actinomycetaceae.Actinomyces.Actinomyces_sp_oral_taxon_175	3.04794			-		Bacteria.Spirochaetes	4.92995			-		Bacteria.Spirochaetes	4.30348			-
Bacteria.Actinobacteria.Actinobacteria.Actinomycetales.Actinomycetaceae.Actinomyces.Actinomyces_sp_oral_taxon_175	2.11954			-		Bacteria.Spirochaetes	4.80575	PH	4.43671	0.000212183		Bacteria.Synergistetes.Synergistia	3.36682			-		Bacteria.Synergistetes.Synergistia	2.2394			-
Bacteria.Spirochaetes	4.92995	PD	4.46743	0.00515896		Bacteria.Synergistetes.Synergistia	3.06689			-		Bacteria.Proteobacteria.Betaproteobacteria.Burkholderiales.Comamonadaceae	3.35878			-		Bacteria.Proteobacteria.Betaproteobacteria.Burkholderiales.Comamonadaceae	3.37092			-
Bacteria.Synergistetes.Synergistia	3.36682			-		Bacteria.Proteobacteria.Betaproteobacteria.Burkholderiales.Comamonadaceae	3.35878			-		Bacteria.Actinobacteria.Actinobacteria.Actinomycetales.Actinomycetaceae.Actinomyces.Actinomyces_sp_oral_taxon_170	3.03096			-		Bacteria.Actinobacteria.Actinobacteria.Actinomycetales.Actinomycetaceae.Actinomyces.Actinomyces_sp_oral_taxon_170	2.34128			-
Bacteria.Proteobacteria.Betaproteobacteria.Burkholderiales.Comamonadaceae	3.37092			-		Bacteria.Actinobacteria.Actinobacteria.Actinomycetales.Actinomycetaceae.Actinomyces.Actinomyces_sp_oral_taxon_170	3.03096			-		Bacteria.Proteobacteria.Betaproteobacteria.Neisseriales.Neisseriaceae.Neisseria.Neisseria_sp_oral_taxon_014	4.0256			-		Bacteria.Proteobacteria.Betaproteobacteria.Neisseriales.Neisseriaceae.Neisseria.Neisseria_sp_oral_taxon_014	4.37361			-
Bacteria.Actinobacteria.Actinobacteria.Actinomycetales.Actinomycetaceae.Actinomyces.Actinomyces_sp_oral_taxon_170	2.99921			-		Bacteria.Proteobacteria.Betaproteobacteria.Neisseriales.Neisseriaceae.Neisseria.Neisseria_sp_oral_taxon_014	4.37361			-		Bacteria.Actinobacteria.Actinobacteria.Micrococcales.Dermacoccaceae.Kytococcus	3.77347			-		Bacteria.Actinobacteria.Actinobacteria.Micrococcales.Dermacoccaceae.Kytococcus	3.51848			-
Bacteria.Proteobacteria.Betaproteobacteria.Neisseriales.Neisseriaceae.Neisseria.Neisseria_sp_oral_taxon_014	4.0256			-		Bacteria.Actinobacteria.Actinobacteria.Micrococcales.Dermacoccaceae.Kytococcus	3.77347			-		Bacteria.Bacteroidetes.Flavobacteriia.Flavobacteriales.Flavobacteriaceae.Capnocytophaga.Capnocytophaga_leadbetteri	2.87054			-		Bacteria.Bacteroidetes.Flavobacteriia.Flavobacteriales.Flavobacteriaceae.Capnocytophaga.Capnocytophaga_leadbetteri	3.30488			-
Bacteria.Actinobacteria.Actinobacteria.Micrococcales.Dermacoccaceae.Kytococcus	3.51848			-		Bacteria.Bacteroidetes.Flavobacteriia.Flavobacteriales.Flavobacteriaceae.Capnocytophaga.Capnocytophaga_leadbetteri	2.87054			-		Bacteria.Actinobacteria.Actinobacteria.Streptosporangiales.Nocardiopsaceae.Thermobifida.Thermobifida_fusca	2.86279			-		Bacteria.Actinobacteria.Actinobacteria.Streptosporangiales.Nocardiopsaceae.Thermobifida.Thermobifida_fusca	3.39002			-
Bacteria.Bacteroidetes.Flavobacteriia.Flavobacteriales.Flavobacteriaceae.Capnocytophaga.Capnocytophaga_leadbetteri	3.30488	ND	2.91831	0.0340237		Bacteria.Actinobacteria.Actinobacteria.Streptosporangiales.Nocardiopsaceae.Thermobifida.Thermobifida_fusca	3.39002			-		Bacteria.Actinobacteria.Actinobacteria.Bifidobacteriales.Bifidobacteriaceae.Bifidobacterium	3.29449			-		Bacteria.Actinobacteria.Actinobacteria.Bifidobacteriales.Bifidobacteriaceae.Bifidobacterium	3.3734			-
Bacteria.Actinobacteria.Actinobacteria.Streptosporangiales.Nocardiopsaceae.Thermobifida.Thermobifida_fusca	2.28815			-		Bacteria.Actinobacteria.Actinobacteria.Bifidobacteriales.Bifidobacteriaceae.Bifidobacterium	2.60319			-		Bacteria.Firmicutes.Negativicutes.Veillonellales.Veillonellaceae.Veillonella.Veillonella_sp_AF36_20BH	2.61859			-		Bacteria.Firmicutes.Negativicutes.Veillonellales.Veillonellaceae.Veillonella.Veillonella_sp_AF36_20BH	3.21521			-
Bacteria.Actinobacteria.Actinobacteria.Bifidobacteriales.Bifidobacteriaceae.Bifidobacterium	3.3734	ND	3.11494	0.0475557		Bacteria.Firmicutes.Negativicutes.Veillonellales.Veillonellaceae.Veillonella.Veillonella_sp_AF36_20BH	3.21521			-		Bacteria.Fusobacteria.Fusobacteriia.Fusobacteriales.Leptotrichiaceae.Leptotrichia.Leptotrichia_sp_oral_taxon_879	1.95731			-		Bacteria.Fusobacteria.Fusobacteriia.Fusobacteriales.Leptotrichiaceae.Leptotrichia.Leptotrichia_sp_oral_taxon_879	3.10794			-
Bacteria.Firmicutes.Negativicutes.Veillonellales.Veillonellaceae.Veillonella.Veillonella_sp_AF36_20BH	3.18922			-		Bacteria.Fusobacteria.Fusobacteriia.Fusobacteriales.Leptotrichiaceae.Leptotrichia.Leptotrichia_sp_oral_taxon_879	2.65871			-		Bacteria.Bacteroidetes.Flavobacteriia.Flavobacteriales.Flavobacteriaceae.Capnocytophaga.Capnocytophaga_sp_ChDC_OS43	2.80686	PH	2.74975	0.0349719		Bacteria.Bacteroidetes.Flavobacteriia.Flavobacteriales.Flavobacteriaceae.Capnocytophaga.Capnocytophaga_sp_ChDC_OS43	3.18889			-
Bacteria.Fusobacteria.Fusobacteriia.Fusobacteriales.Leptotrichiaceae.Leptotrichia.Leptotrichia_sp_oral_taxon_879	3.10794	ND	3.18413	0.0158158		Bacteria.Bacteroidetes.Flavobacteriia.Flavobacteriales.Flavobacteriaceae.Capnocytophaga.Capnocytophaga_sp_ChDC_OS43	2.90907			-		Bacteria.Proteobacteria.Gammaproteobacteria.Vibrionales	2.84703			-		Bacteria.Proteobacteria.Gammaproteobacteria.Vibrionales	3.76705			-
Bacteria.Bacteroidetes.Flavobacteriia.Flavobacteriales.Flavobacteriaceae.Capnocytophaga.Capnocytophaga_sp_ChDC_OS43	3.18889	ND	2.84868	0.0042666		Bacteria.Proteobacteria.Gammaproteobacteria.Vibrionales	3.76705			-		Bacteria.Actinobacteria.Actinobacteria.Streptosporangiales	2.86279			-		Bacteria.Actinobacteria.Actinobacteria.Streptosporangiales	3.39002			-
Bacteria.Proteobacteria.Gammaproteobacteria.Vibrionales	2.47648			-		Bacteria.Actinobacteria.Actinobacteria.Streptosporangiales	3.39002			-		Bacteria.Firmicutes.Negativicutes.Veillonellales.Veillonellaceae.Veillonella.Veillonella_sp_6_1_27	3.63267			-		Bacteria.Firmicutes.Negativicutes.Veillonellales.Veillonellaceae.Veillonella.Veillonella_sp_6_1_27	3.76791			-
Bacteria.Actinobacteria.Actinobacteria.Streptosporangiales	2.28815			-		Bacteria.Firmicutes.Negativicutes.Veillonellales.Veillonellaceae.Veillonella.Veillonella_sp_6_1_27	3.76791			-		Bacteria.Firmicutes.Bacilli.Lactobacillales.Streptococcaceae.Streptococcus.Streptococcus_sinensis	3.06686			-		Bacteria.Firmicutes.Bacilli.Lactobacillales.Streptococcaceae.Streptococcus.Streptococcus_sinensis	3.28262			-
Bacteria.Firmicutes.Negativicutes.Veillonellales.Veillonellaceae.Veillonella.Veillonella_sp_6_1_27	3.63267			-		Bacteria.Firmicutes.Bacilli.Lactobacillales.Streptococcaceae.Streptococcus.Streptococcus_sinensis	3.28262			-		Bacteria.Actinobacteria.Coriobacteriia.Coriobacteriales.Atopobiaceae.Olsenella.Olsenella_sp_oral_taxon_807	4.01682			-		Bacteria.Actinobacteria.Coriobacteriia.Coriobacteriales.Atopobiaceae.Olsenella.Olsenella_sp_oral_taxon_807	3.62566			-
Bacteria.Firmicutes.Bacilli.Lactobacillales.Streptococcaceae.Streptococcus.Streptococcus_sinensis	2.82762			-		Bacteria.Actinobacteria.Coriobacteriia.Coriobacteriales.Atopobiaceae.Olsenella.Olsenella_sp_oral_taxon_807	3.73453			-		Bacteria.Firmicutes.Clostridia.Clostridiales.Clostridiales_Family_XIII_Incertae_Sedis.Mogibacterium.Mogibacterium_timidum	3.70796			-		Bacteria.Firmicutes.Clostridia.Clostridiales.Clostridiales_Family_XIII_Incertae_Sedis.Mogibacterium.Mogibacterium_timidum	2.91392			-
Bacteria.Actinobacteria.Coriobacteriia.Coriobacteriales.Atopobiaceae.Olsenella.Olsenella_sp_oral_taxon_807	4.01682			-		Bacteria.Firmicutes.Clostridia.Clostridiales.Clostridiales_Family_XIII_Incertae_Sedis.Mogibacterium.Mogibacterium_timidum	3.51675	PH	3.20906	0.040489		Bacteria.Actinobacteria.Coriobacteriia.Coriobacteriales.Atopobiaceae.Olsenella.Olsenella_sp_oral_taxon_809	3.6892			-		Bacteria.Actinobacteria.Coriobacteriia.Coriobacteriales.Atopobiaceae.Olsenella.Olsenella_sp_oral_taxon_809	0.988484			-
Bacteria.Firmicutes.Clostridia.Clostridiales.Clostridiales_Family_XIII_Incertae_Sedis.Mogibacterium.Mogibacterium_timidum	3.70796			-		Bacteria.Actinobacteria.Coriobacteriia.Coriobacteriales.Atopobiaceae.Olsenella.Olsenella_sp_oral_taxon_809	2.80471			-		Bacteria.Proteobacteria.Betaproteobacteria.Burkholderiales.Burkholderiaceae.Lautropia.Lautropia_mirabilis	3.89861			-		Bacteria.Proteobacteria.Betaproteobacteria.Burkholderiales.Burkholderiaceae.Lautropia.Lautropia_mirabilis	4.35366			-
Bacteria.Actinobacteria.Coriobacteriia.Coriobacteriales.Atopobiaceae.Olsenella.Olsenella_sp_oral_taxon_809	3.6892	PD	3.42563	0.0359992		Bacteria.Proteobacteria.Betaproteobacteria.Burkholderiales.Burkholderiaceae.Lautropia.Lautropia_mirabilis	4.35366			-		Bacteria.Actinobacteria.Actinobacteria.Corynebacteriales.Mycobacteriaceae.Mycobacterium.Mycobacterium_tuberculosis	3.49615			-		Bacteria.Actinobacteria.Actinobacteria.Corynebacteriales.Mycobacteriaceae.Mycobacterium.Mycobacterium_tuberculosis	3.56314			-
Bacteria.Proteobacteria.Betaproteobacteria.Burkholderiales.Burkholderiaceae.Lautropia.Lautropia_mirabilis	3.68687	ND	3.29702	0.005613		Bacteria.Actinobacteria.Actinobacteria.Corynebacteriales.Mycobacteriaceae.Mycobacterium.Mycobacterium_tuberculosis	3.56314	NH	3.29111	0.0126111		Bacteria.Bacteroidetes.Bacteroidia.Bacteroidales.Prevotellaceae.Prevotella.Prevotella_oris	3.7465			-		Bacteria.Bacteroidetes.Bacteroidia.Bacteroidales.Prevotellaceae.Prevotella.Prevotella_oris	2.99468			-
Bacteria.Actinobacteria.Actinobacteria.Corynebacteriales.Mycobacteriaceae.Mycobacterium.Mycobacterium_tuberculosis	3.49615			-		Bacteria.Bacteroidetes.Bacteroidia.Bacteroidales.Prevotellaceae.Prevotella.Prevotella_oris	3.7465			-		Bacteria.Actinobacteria.Actinobacteria.Micrococcales.Micrococcaceae.Rothia.Rothia_mucilaginosa	3.4443	PH	3.05267	0.0329496		Bacteria.Actinobacteria.Actinobacteria.Micrococcales.Micrococcaceae.Rothia.Rothia_mucilaginosa	4.02223			-
Bacteria.Bacteroidetes.Bacteroidia.Bacteroidales.Prevotellaceae.Prevotella.Prevotella_oris	3.07563			-		Bacteria.Actinobacteria.Actinobacteria.Micrococcales.Micrococcaceae.Rothia.Rothia_mucilaginosa	4.02223			-		Bacteria.Firmicutes.Clostridia.Clostridiales.Peptostreptococcaceae	4.50177			-		Bacteria.Firmicutes.Clostridia.Clostridiales.Peptostreptococcaceae	4.18276			-
Bacteria.Actinobacteria.Actinobacteria.Micrococcales.Micrococcaceae.Rothia.Rothia_mucilaginosa	2.84949			-		Bacteria.Firmicutes.Clostridia.Clostridiales.Peptostreptococcaceae	4.38198	PH	3.91615	0.00115205		Bacteria.Bacteroidetes.Flavobacteriia.Flavobacteriales.Flavobacteriaceae	4.2075	PH	3.93613	0.0342937		Bacteria.Bacteroidetes.Flavobacteriia.Flavobacteriales.Flavobacteriaceae	4.47897	ND	4.02624	0.0342937
Bacteria.Firmicutes.Clostridia.Clostridiales.Peptostreptococcaceae	4.50177			-		Bacteria.Bacteroidetes.Flavobacteriia.Flavobacteriales.Flavobacteriaceae	4.2075			-		Bacteria.Actinobacteria.Actinobacteria.Corynebacteriales.Mycobacteriaceae.Mycobacterium.Mycobacterium_leprae	2.16369			-		Bacteria.Actinobacteria.Actinobacteria.Corynebacteriales.Mycobacteriaceae.Mycobacterium.Mycobacterium_leprae	3.19244			-
Bacteria.Bacteroidetes.Flavobacteriia.Flavobacteriales.Flavobacteriaceae	4.47897	ND	4.13215	0.000157052		Bacteria.Actinobacteria.Actinobacteria.Corynebacteriales.Mycobacteriaceae.Mycobacterium.Mycobacterium_leprae	3.19244			-		Bacteria.Bacteroidetes.Bacteroidia.Bacteroidales.Prevotellaceae.Prevotella._Hallella__seregens	2.44869			-		Bacteria.Bacteroidetes.Bacteroidia.Bacteroidales.Prevotellaceae.Prevotella._Hallella__seregens	1.68296			-
Bacteria.Actinobacteria.Actinobacteria.Corynebacteriales.Mycobacteriaceae.Mycobacterium.Mycobacterium_leprae	2.06395			-		Bacteria.Bacteroidetes.Bacteroidia.Bacteroidales.Prevotellaceae.Prevotella._Hallella__seregens	2.38679	PH	3.36156	0.0314456		Bacteria.Actinobacteria.Actinobacteria.Actinomycetales.Actinomycetaceae.Actinomyces.Actinomyces_sp_oral_taxon_897	3.99158			-		Bacteria.Actinobacteria.Actinobacteria.Actinomycetales.Actinomycetaceae.Actinomyces.Actinomyces_sp_oral_taxon_897	4.03382			-
Bacteria.Bacteroidetes.Bacteroidia.Bacteroidales.Prevotellaceae.Prevotella._Hallella__seregens	2.44869			-		Bacteria.Actinobacteria.Actinobacteria.Actinomycetales.Actinomycetaceae.Actinomyces.Actinomyces_sp_oral_taxon_897	4.03382			-		Bacteria.Firmicutes.Clostridia.Clostridiales.Lachnospiraceae.Lachnoanaerobaculum.Lachnoanaerobaculum_sp_KCOM_2030	2.33312			-		Bacteria.Firmicutes.Clostridia.Clostridiales.Lachnospiraceae.Lachnoanaerobaculum.Lachnoanaerobaculum_sp_KCOM_2030	3.08747			-
Bacteria.Actinobacteria.Actinobacteria.Actinomycetales.Actinomycetaceae.Actinomyces.Actinomyces_sp_oral_taxon_897	3.59833			-		Bacteria.Firmicutes.Clostridia.Clostridiales.Lachnospiraceae.Lachnoanaerobaculum.Lachnoanaerobaculum_sp_KCOM_2030	2.94122			-		Bacteria.Firmicutes.Bacilli.Bacillales.Staphylococcaceae.Staphylococcus.Staphylococcus_pasteuri	0.781971			-		Bacteria.Firmicutes.Bacilli.Bacillales.Staphylococcaceae.Staphylococcus.Staphylococcus_pasteuri	3.48787	NH	3.2949	0.0359992
Bacteria.Firmicutes.Clostridia.Clostridiales.Lachnospiraceae.Lachnoanaerobaculum.Lachnoanaerobaculum_sp_KCOM_2030	3.08747			-		Bacteria.Firmicutes.Bacilli.Bacillales.Staphylococcaceae.Staphylococcus.Staphylococcus_pasteuri	3.48787	NH	3.41611	0.013002		Bacteria.Firmicutes.Bacilli.Lactobacillales.Aerococcaceae	3.21936			-		Bacteria.Firmicutes.Bacilli.Lactobacillales.Aerococcaceae	3.76729			-
Bacteria.Firmicutes.Bacilli.Bacillales.Staphylococcaceae.Staphylococcus.Staphylococcus_pasteuri	0.781971			-		Bacteria.Firmicutes.Bacilli.Lactobacillales.Aerococcaceae	3.76729	NH	3.66375	0.0394363		Bacteria.Proteobacteria.Betaproteobacteria.Neisseriales.Neisseriaceae.Neisseria	4.73776			-		Bacteria.Proteobacteria.Betaproteobacteria.Neisseriales.Neisseriaceae.Neisseria	4.6782			-
Bacteria.Firmicutes.Bacilli.Lactobacillales.Aerococcaceae	3.55964			-		Bacteria.Proteobacteria.Betaproteobacteria.Neisseriales.Neisseriaceae.Neisseria	4.73776			-		Bacteria.Bacteroidetes.Flavobacteriia.Flavobacteriales.Flavobacteriaceae.Capnocytophaga.Capnocytophaga_sp_oral_taxon_380	2.29598			-		Bacteria.Bacteroidetes.Flavobacteriia.Flavobacteriales.Flavobacteriaceae.Capnocytophaga.Capnocytophaga_sp_oral_taxon_380	3.46917			-
Bacteria.Proteobacteria.Betaproteobacteria.Neisseriales.Neisseriaceae.Neisseria	4.6782	ND	4.30188	0.0101369		Bacteria.Bacteroidetes.Flavobacteriia.Flavobacteriales.Flavobacteriaceae.Capnocytophaga.Capnocytophaga_sp_oral_taxon_380	2.94183			-		Bacteria.Proteobacteria.Epsilonproteobacteria.Campylobacterales.Campylobacteraceae.Campylobacter.Campylobacter_showae	3.00241			-		Bacteria.Proteobacteria.Epsilonproteobacteria.Campylobacterales.Campylobacteraceae.Campylobacter.Campylobacter_showae	3.4174	ND	3.11715	0.0493662
Bacteria.Bacteroidetes.Flavobacteriia.Flavobacteriales.Flavobacteriaceae.Capnocytophaga.Capnocytophaga_sp_oral_taxon_380	3.46917	ND	3.16899	0.0323691		Bacteria.Proteobacteria.Epsilonproteobacteria.Campylobacterales.Campylobacteraceae.Campylobacter.Campylobacter_showae	3.07152			-		Bacteria.Firmicutes.Clostridia.Clostridiales.Peptostreptococcaceae.Peptoanaerobacter	2.91258			-		Bacteria.Firmicutes.Clostridia.Clostridiales.Peptostreptococcaceae.Peptoanaerobacter	2.3657			-
Bacteria.Proteobacteria.Epsilonproteobacteria.Campylobacterales.Campylobacteraceae.Campylobacter.Campylobacter_showae	3.4174	ND	3.12804	0.00815097		Bacteria.Firmicutes.Clostridia.Clostridiales.Peptostreptococcaceae.Peptoanaerobacter	2.47949	PH	3.17968	0.00240418		Bacteria.Proteobacteria	5.13471	PH	4.4939	0.0283655		Bacteria.Proteobacteria	5.1006			-
Bacteria.Firmicutes.Clostridia.Clostridiales.Peptostreptococcaceae.Peptoanaerobacter	2.91258			-		Bacteria.Proteobacteria	5.13471			-		Bacteria.Proteobacteria.Betaproteobacteria.Neisseriales.Neisseriaceae.Eikenella.Eikenella_sp_NML130454	2.35815			-		Bacteria.Proteobacteria.Betaproteobacteria.Neisseriales.Neisseriaceae.Eikenella.Eikenella_sp_NML130454	2.5594			-
Bacteria.Proteobacteria	5.01752			-		Bacteria.Proteobacteria.Betaproteobacteria.Neisseriales.Neisseriaceae.Eikenella.Eikenella_sp_NML130454	2.35815			-		Bacteria.Bacteroidetes.Bacteroidia.Bacteroidales.Bacteroidaceae	3.85575			-		Bacteria.Bacteroidetes.Bacteroidia.Bacteroidales.Bacteroidaceae	2.46511			-
Bacteria.Proteobacteria.Betaproteobacteria.Neisseriales.Neisseriaceae.Eikenella.Eikenella_sp_NML130454	2.5594	ND	2.6311	0.0215488		Bacteria.Bacteroidetes.Bacteroidia.Bacteroidales.Bacteroidaceae	3.22868			-		Bacteria.Firmicutes.Clostridia.Clostridiales.Peptostreptococcaceae.Peptostreptococcus.Peptostreptococcus_stomatis	3.5329			-		Bacteria.Firmicutes.Clostridia.Clostridiales.Peptostreptococcaceae.Peptostreptococcus.Peptostreptococcus_stomatis	3.76005			-
Bacteria.Bacteroidetes.Bacteroidia.Bacteroidales.Bacteroidaceae	3.85575			-		Bacteria.Firmicutes.Clostridia.Clostridiales.Peptostreptococcaceae.Peptostreptococcus.Peptostreptococcus_stomatis	3.5329			-		Bacteria.Bacteroidetes.Bacteroidia.Bacteroidales.Porphyromonadaceae.Porphyromonas.Porphyromonas_gingivalis	4.9655			-		Bacteria.Bacteroidetes.Bacteroidia.Bacteroidales.Porphyromonadaceae.Porphyromonas.Porphyromonas_gingivalis	3.66126			-
Bacteria.Firmicutes.Clostridia.Clostridiales.Peptostreptococcaceae.Peptostreptococcus.Peptostreptococcus_stomatis	3.76005			-		Bacteria.Bacteroidetes.Bacteroidia.Bacteroidales.Porphyromonadaceae.Porphyromonas.Porphyromonas_gingivalis	4.9655	PH	4.63666	0.000506541		Bacteria.Actinobacteria.Actinobacteria.Propionibacteriales.Propionibacteriaceae.Pseudopropionibacterium.Pseudopropionibacterium_propionicum	3.8705			-		Bacteria.Actinobacteria.Actinobacteria.Propionibacteriales.Propionibacteriaceae.Pseudopropionibacterium.Pseudopropionibacterium_propionicum	4.26166			-
Bacteria.Bacteroidetes.Bacteroidia.Bacteroidales.Porphyromonadaceae.Porphyromonas.Porphyromonas_gingivalis	4.95952	PD	4.67409	0.0065017		Bacteria.Actinobacteria.Actinobacteria.Propionibacteriales.Propionibacteriaceae.Pseudopropionibacterium.Pseudopropionibacterium_propionicum	4.22315			-		Bacteria.Proteobacteria.Gammaproteobacteria.Vibrionales.Vibrionaceae.Vibrio.Vibrio_furnissii	1.95003	PH	3.16064	0.0329496		Bacteria.Proteobacteria.Gammaproteobacteria.Vibrionales.Vibrionaceae.Vibrio.Vibrio_furnissii	2.88498			-
Bacteria.Actinobacteria.Actinobacteria.Propionibacteriales.Propionibacteriaceae.Pseudopropionibacterium.Pseudopropionibacterium_propionicum	4.26166	ND	3.78901	0.0233422		Bacteria.Proteobacteria.Gammaproteobacteria.Vibrionales.Vibrionaceae.Vibrio.Vibrio_furnissii	2.88498			-		Bacteria.Firmicutes.Bacilli.Lactobacillales.Carnobacteriaceae.Granulicatella.Granulicatella_sp_HMSC31F03	2.52624	PH	3.06819	0.00214621		Bacteria.Firmicutes.Bacilli.Lactobacillales.Carnobacteriaceae.Granulicatella.Granulicatella_sp_HMSC31F03	2.8048			-
Bacteria.Proteobacteria.Gammaproteobacteria.Vibrionales.Vibrionaceae.Vibrio.Vibrio_furnissii	1.72236			-		Bacteria.Firmicutes.Bacilli.Lactobacillales.Carnobacteriaceae.Granulicatella.Granulicatella_sp_HMSC31F03	2.76494			-		Bacteria.Proteobacteria.Gammaproteobacteria.Vibrionales.Vibrionaceae.Vibrio.Vibrio_parahaemolyticus	2.10851			-		Bacteria.Proteobacteria.Gammaproteobacteria.Vibrionales.Vibrionaceae.Vibrio.Vibrio_parahaemolyticus	3.18023			-
Bacteria.Firmicutes.Bacilli.Lactobacillales.Carnobacteriaceae.Granulicatella.Granulicatella_sp_HMSC31F03	2.8048	ND	2.55794	0.00214621		Bacteria.Proteobacteria.Gammaproteobacteria.Vibrionales.Vibrionaceae.Vibrio.Vibrio_parahaemolyticus	3.18023			-		Bacteria.Bacteroidetes.Bacteroidia.Bacteroidales.Prevotellaceae.Prevotella.Prevotella_sp_oral_taxon_820	2.66811			-		Bacteria.Bacteroidetes.Bacteroidia.Bacteroidales.Prevotellaceae.Prevotella.Prevotella_sp_oral_taxon_820	2.86582			-
Bacteria.Bacteroidetes.Bacteroidia.Bacteroidales.Prevotellaceae.Prevotella.Prevotella_sp_oral_taxon_820	2.86582			-		Bacteria.Bacteroidetes.Bacteroidia.Bacteroidales.Prevotellaceae.Prevotella.Prevotella_sp_oral_taxon_820	2.64763	PH	3.69419	0.00610591		Bacteria.Proteobacteria.Gammaproteobacteria.Vibrionales.Vibrionaceae.Vibrio.Vibrio_diazotrophicus	2.33438			-		Bacteria.Proteobacteria.Gammaproteobacteria.Vibrionales.Vibrionaceae.Vibrio.Vibrio_diazotrophicus	3.33291			-
Bacteria.Proteobacteria.Gammaproteobacteria.Vibrionales.Vibrionaceae.Vibrio.Vibrio_diazotrophicus	2.13194			-		Bacteria.Proteobacteria.Gammaproteobacteria.Vibrionales.Vibrionaceae.Vibrio.Vibrio_diazotrophicus	3.33291			-		Bacteria.Firmicutes.Negativicutes.Selenomonadales.Selenomonadaceae	4.11414			-		Bacteria.Firmicutes.Negativicutes.Selenomonadales.Selenomonadaceae	4.33243			-
Bacteria.Firmicutes.Negativicutes.Selenomonadales.Selenomonadaceae	4.33243			-		Bacteria.Firmicutes.Negativicutes.Selenomonadales.Selenomonadaceae	4.16104			-		Bacteria.Spirochaetes.Spirochaetia.Spirochaetales.Spirochaetaceae.Treponema.Treponema_medium	3.9114			-		Bacteria.Spirochaetes.Spirochaetia.Spirochaetales.Spirochaetaceae.Treponema.Treponema_medium	3.30592			-
Bacteria.Spirochaetes.Spirochaetia.Spirochaetales.Spirochaetaceae.Treponema.Treponema_medium	3.9114	PD	3.45257	0.0124782		Bacteria.Spirochaetes.Spirochaetia.Spirochaetales.Spirochaetaceae.Treponema.Treponema_medium	3.56224	PH	3.27401	0.000666601		Bacteria.Bacteroidetes.Bacteroidia.Bacteroidales.Prevotellaceae.Prevotella.Prevotella_nigrescens	4.19957			-		Bacteria.Bacteroidetes.Bacteroidia.Bacteroidales.Prevotellaceae.Prevotella.Prevotella_nigrescens	4.3858	ND	3.86992	0.0493662
Bacteria.Bacteroidetes.Bacteroidia.Bacteroidales.Prevotellaceae.Prevotella.Prevotella_nigrescens	4.3858			-		Bacteria.Bacteroidetes.Bacteroidia.Bacteroidales.Prevotellaceae.Prevotella.Prevotella_nigrescens	4.19957			-		Bacteria.Tenericutes.Mollicutes.Mycoplasmatales.Mycoplasmataceae	2.37651	PH	2.62777	0.0422971		Bacteria.Tenericutes.Mollicutes.Mycoplasmatales.Mycoplasmataceae	2.61461			-
Bacteria.Tenericutes.Mollicutes.Mycoplasmatales.Mycoplasmataceae	2.61461			-		Bacteria.Tenericutes.Mollicutes.Mycoplasmatales.Mycoplasmataceae	2.37651	PH	3.25504	0.039344		Bacteria.Proteobacteria.Gammaproteobacteria.Pasteurellales.Pasteurellaceae.Haemophilus	3.93909	PH	3.65839	0.0190648		Bacteria.Proteobacteria.Gammaproteobacteria.Pasteurellales.Pasteurellaceae.Haemophilus	4.03624			-
Bacteria.Proteobacteria.Gammaproteobacteria.Pasteurellales.Pasteurellaceae.Haemophilus	4.03624	ND	3.66764	0.00193211		Bacteria.Proteobacteria.Gammaproteobacteria.Pasteurellales.Pasteurellaceae.Haemophilus	3.93909			-		Bacteria.Bacteroidetes.Bacteroidia.Bacteroidales.Tannerellaceae.Tannerella	5.0257			-		Bacteria.Bacteroidetes.Bacteroidia.Bacteroidales.Tannerellaceae.Tannerella	4.29784			-
Bacteria.Fusobacteria	4.70314			-		Bacteria.Bacteroidetes.Bacteroidia.Bacteroidales.Tannerellaceae.Tannerella	4.79136	PH	4.39443	0.000506541		Bacteria.Firmicutes.Bacilli.Lactobacillales.Carnobacteriaceae.Granulicatella	2.92344	PH	3.08175	0.000654729		Bacteria.Firmicutes.Bacilli.Lactobacillales.Carnobacteriaceae.Granulicatella	3.30458			-
Bacteria.Firmicutes.Bacilli.Lactobacillales.Carnobacteriaceae.Granulicatella	3.21012	ND	2.82659	0.00214621		Bacteria.Firmicutes.Bacilli.Lactobacillales.Carnobacteriaceae.Granulicatella	3.30458			-		Bacteria.Actinobacteria.Actinobacteria.Bifidobacteriales.Bifidobacteriaceae.Scardovia.Scardovia_wiggsiae	2.94352			-		Bacteria.Actinobacteria.Actinobacteria.Bifidobacteriales.Bifidobacteriaceae.Scardovia.Scardovia_wiggsiae	2.27914			-
Bacteria.Actinobacteria.Actinobacteria.Bifidobacteriales.Bifidobacteriaceae.Scardovia.Scardovia_wiggsiae	2.94352			-		Bacteria.Actinobacteria.Actinobacteria.Bifidobacteriales.Bifidobacteriaceae.Scardovia.Scardovia_wiggsiae	1.57296			-		Bacteria.Actinobacteria.Actinobacteria.Propionibacteriales.Propionibacteriaceae.Propionibacterium.Propionibacterium_sp_oral_taxon_192	0.561889			-		Bacteria.Actinobacteria.Actinobacteria.Propionibacteriales.Propionibacteriaceae.Propionibacterium.Propionibacterium_sp_oral_taxon_192	2.98027			-
Bacteria.Actinobacteria.Actinobacteria.Propionibacteriales.Propionibacteriaceae.Propionibacterium.Propionibacterium_sp_oral_taxon_192	2.98027			-		Bacteria.Actinobacteria.Actinobacteria.Propionibacteriales.Propionibacteriaceae.Propionibacterium.Propionibacterium_sp_oral_taxon_192	2.51205			-		Bacteria.Actinobacteria.Actinobacteria.Micrococcales.Cellulomonadaceae.Cellulomonas	3.58521			-		Bacteria.Actinobacteria.Actinobacteria.Micrococcales.Cellulomonadaceae.Cellulomonas	2.81683			-
Bacteria.Actinobacteria.Actinobacteria.Micrococcales.Cellulomonadaceae.Cellulomonas	2.81683			-		Bacteria.Actinobacteria.Actinobacteria.Micrococcales.Cellulomonadaceae.Cellulomonas	3.58521			-		Bacteria.Bacteroidetes.Bacteroidia.Bacteroidales.Prevotellaceae.Prevotella.Prevotella_phocaeensis	3.51758			-		Bacteria.Bacteroidetes.Bacteroidia.Bacteroidales.Prevotellaceae.Prevotella.Prevotella_phocaeensis	2.03422			-
Bacteria.Bacteroidetes.Bacteroidia.Bacteroidales.Prevotellaceae.Prevotella.Prevotella_phocaeensis	3.51758			-		Bacteria.Bacteroidetes.Bacteroidia.Bacteroidales.Prevotellaceae.Prevotella.Prevotella_phocaeensis	2.72418			-		Bacteria.Actinobacteria.Actinobacteria.Actinomycetales.Actinomycetaceae.Actinomyces.Actinomyces_denticolens	3.0782			-		Bacteria.Actinobacteria.Actinobacteria.Actinomycetales.Actinomycetaceae.Actinomyces.Actinomyces_denticolens	3.71727			-
Bacteria.Actinobacteria.Actinobacteria.Actinomycetales.Actinomycetaceae.Actinomyces.Actinomyces_denticolens	3.71727			-		Bacteria.Actinobacteria.Actinobacteria.Actinomycetales.Actinomycetaceae.Actinomyces.Actinomyces_denticolens	3.41235			-		Bacteria.Firmicutes.Tissierellia.Tissierellales	4.07435			-		Bacteria.Firmicutes.Tissierellia.Tissierellales	3.88817			-
Bacteria.Firmicutes.Tissierellia.Tissierellales	3.88817			-		Bacteria.Firmicutes.Tissierellia.Tissierellales	4.07435	PH	3.66882	0.0155644		Bacteria.Actinobacteria.Actinobacteria.Bifidobacteriales.Bifidobacteriaceae.Parascardovia	2.69192	PD	3.15201	0.00425975		Bacteria.Actinobacteria.Actinobacteria.Bifidobacteriales.Bifidobacteriaceae.Parascardovia	2.51333			-
Bacteria.Actinobacteria.Actinobacteria.Bifidobacteriales.Bifidobacteriaceae.Parascardovia	2.69192	PD	2.53818	0.0237587		Bacteria.Actinobacteria.Actinobacteria.Bifidobacteriales.Bifidobacteriaceae.Parascardovia	1.91874			-		Bacteria.Bacteroidetes.Bacteroidia.Bacteroidales.Porphyromonadaceae.Porphyromonas.Porphyromonas_endodontalis	4.81035	PD	4.07773	0.0493662		Bacteria.Bacteroidetes.Bacteroidia.Bacteroidales.Porphyromonadaceae.Porphyromonas.Porphyromonas_endodontalis	3.90014			-
Bacteria.Bacteroidetes.Bacteroidia.Bacteroidales.Porphyromonadaceae.Porphyromonas.Porphyromonas_endodontalis	4.81035	PD	4.4129	0.00115205		Bacteria.Bacteroidetes.Bacteroidia.Bacteroidales.Porphyromonadaceae.Porphyromonas.Porphyromonas_endodontalis	4.51713	PH	4.18748	0.000669729		Bacteria.Firmicutes.Clostridia.Clostridiales.Peptostreptococcaceae.Filifactor.Filifactor_alocis	4.36712			-		Bacteria.Firmicutes.Clostridia.Clostridiales.Peptostreptococcaceae.Filifactor.Filifactor_alocis	3.93725			-
Bacteria.Firmicutes.Clostridia.Clostridiales.Peptostreptococcaceae.Filifactor.Filifactor_alocis	4.36712			-		Bacteria.Firmicutes.Clostridia.Clostridiales.Peptostreptococcaceae.Filifactor.Filifactor_alocis	4.27632	PH	3.90069	0.00193973		Bacteria.Proteobacteria.Gammaproteobacteria.Vibrionales.Vibrionaceae.Vibrio.Vibrio_kanaloae	2.43078			-		Bacteria.Proteobacteria.Gammaproteobacteria.Vibrionales.Vibrionaceae.Vibrio.Vibrio_kanaloae	3.15062			-
Bacteria.Proteobacteria.Gammaproteobacteria.Vibrionales.Vibrionaceae.Vibrio.Vibrio_kanaloae	2.04646			-		Bacteria.Proteobacteria.Gammaproteobacteria.Vibrionales.Vibrionaceae.Vibrio.Vibrio_kanaloae	3.15062			-		Bacteria.Actinobacteria.Actinobacteria.Actinomycetales.Actinomycetaceae.Actinomyces	5.21107	PH	4.68384	0.0283655		Bacteria.Actinobacteria.Actinobacteria.Actinomycetales.Actinomycetaceae.Actinomyces	5.44217			-
Bacteria.Actinobacteria.Actinobacteria.Actinomycetales.Actinomycetaceae.Actinomyces	5.35502	ND	4.86944	0.00407199		Bacteria.Actinobacteria.Actinobacteria.Actinomycetales.Actinomycetaceae.Actinomyces	5.44217			-		Bacteria.Fusobacteria.Fusobacteriia.Fusobacteriales.Leptotrichiaceae	3.71886			-		Bacteria.Fusobacteria.Fusobacteriia.Fusobacteriales.Leptotrichiaceae	4.01131			-
Bacteria.Fusobacteria.Fusobacteriia.Fusobacteriales.Leptotrichiaceae	4.01131	ND	3.64711	0.00147434		Bacteria.Fusobacteria.Fusobacteriia.Fusobacteriales.Leptotrichiaceae	3.97562			-		Bacteria.Firmicutes.Negativicutes.Selenomonadales.Selenomonadaceae.Selenomonas.Selenomonas_massiliensis	2.93309			-		Bacteria.Firmicutes.Negativicutes.Selenomonadales.Selenomonadaceae.Selenomonas.Selenomonas_massiliensis	2.58837			-
Bacteria.Firmicutes.Negativicutes.Selenomonadales.Selenomonadaceae.Selenomonas.Selenomonas_massiliensis	2.64268			-		Bacteria.Firmicutes.Negativicutes.Selenomonadales.Selenomonadaceae.Selenomonas.Selenomonas_massiliensis	2.93309			-		Bacteria.Proteobacteria.Gammaproteobacteria.Enterobacterales.Enterobacteriaceae.Klebsiella.Klebsiella_pneumoniae	1.32418			-		Bacteria.Proteobacteria.Gammaproteobacteria.Enterobacterales.Enterobacteriaceae.Klebsiella.Klebsiella_pneumoniae	3.70079			-
Bacteria.Proteobacteria.Gammaproteobacteria.Enterobacterales.Enterobacteriaceae.Klebsiella.Klebsiella_pneumoniae	1.19943			-		Bacteria.Proteobacteria.Gammaproteobacteria.Enterobacterales.Enterobacteriaceae.Klebsiella.Klebsiella_pneumoniae	3.70079			-		Bacteria.Synergistetes.Synergistia.Synergistales.Synergistaceae.Pyramidobacter.Pyramidobacter_piscolens	3.10267			-		Bacteria.Synergistetes.Synergistia.Synergistales.Synergistaceae.Pyramidobacter.Pyramidobacter_piscolens	2.23898			-
Bacteria.Synergistetes.Synergistia.Synergistales.Synergistaceae.Pyramidobacter.Pyramidobacter_piscolens	3.10267			-		Bacteria.Synergistetes.Synergistia.Synergistales.Synergistaceae.Pyramidobacter.Pyramidobacter_piscolens	2.93117			-		Bacteria.Proteobacteria.Betaproteobacteria	4.8622	PH	4.47826	0.0493662		Bacteria.Proteobacteria.Betaproteobacteria	4.94112			-
Bacteria.Proteobacteria.Betaproteobacteria	4.85437	ND	4.47131	0.00515896		Bacteria.Proteobacteria.Betaproteobacteria	4.94112			-		Bacteria.Firmicutes.Negativicutes.Selenomonadales.Selenomonadaceae.Selenomonas.Selenomonas_sp_oral_taxon_126	3.52639			-		Bacteria.Firmicutes.Negativicutes.Selenomonadales.Selenomonadaceae.Selenomonas.Selenomonas_sp_oral_taxon_126	3.08227			-
Bacteria.Firmicutes.Negativicutes.Selenomonadales.Selenomonadaceae.Selenomonas.Selenomonas_sp_oral_taxon_126	3.52639			-		Bacteria.Firmicutes.Negativicutes.Selenomonadales.Selenomonadaceae.Selenomonas.Selenomonas_sp_oral_taxon_126	3.25278			-		Bacteria.Actinobacteria.Actinobacteria.Actinomycetales.Actinomycetaceae.Schaalia.Schaalia_odontolytica	3.4908			-		Bacteria.Actinobacteria.Actinobacteria.Actinomycetales.Actinomycetaceae.Schaalia.Schaalia_odontolytica	4.13376			-
Bacteria.Actinobacteria.Actinobacteria.Actinomycetales.Actinomycetaceae.Schaalia.Schaalia_odontolytica	4.11587	ND	3.79374	0.00405809		Bacteria.Actinobacteria.Actinobacteria.Actinomycetales.Actinomycetaceae.Schaalia.Schaalia_odontolytica	4.13376			-		Bacteria.Actinobacteria.Actinobacteria.Micrococcales.Promicromonosporaceae.Xylanimonas.Xylanimonas_cellulosilytica	2.87349	PH	3.04851	0.0118368		Bacteria.Actinobacteria.Actinobacteria.Micrococcales.Promicromonosporaceae.Xylanimonas.Xylanimonas_cellulosilytica	2.43809			-
Bacteria.Actinobacteria.Actinobacteria.Micrococcales.Promicromonosporaceae.Xylanimonas.Xylanimonas_cellulosilytica	2.31455			-		Bacteria.Actinobacteria.Actinobacteria.Micrococcales.Promicromonosporaceae.Xylanimonas.Xylanimonas_cellulosilytica	2.87349			-		Bacteria.Actinobacteria.Actinobacteria.Corynebacteriales	3.91635			-		Bacteria.Actinobacteria.Actinobacteria.Corynebacteriales	4.66773	NH	4.20194	0.0493662
Bacteria.Actinobacteria.Actinobacteria.Corynebacteriales	4.17068			-		Bacteria.Actinobacteria.Actinobacteria.Corynebacteriales	4.66773	NH	4.2812	0.0065017		Bacteria.Bacteroidetes.Bacteroidia.Bacteroidales.Prevotellaceae.Prevotella.Prevotella_marshii	2.90135			-		Bacteria.Bacteroidetes.Bacteroidia.Bacteroidales.Prevotellaceae.Prevotella.Prevotella_marshii	3.27133			-
Bacteria.Bacteroidetes.Bacteroidia.Bacteroidales.Prevotellaceae.Prevotella.Prevotella_marshii	3.27133			-		Bacteria.Bacteroidetes.Bacteroidia.Bacteroidales.Prevotellaceae.Prevotella.Prevotella_marshii	2.69993			-		Bacteria.Proteobacteria.Gammaproteobacteria.Pasteurellales.Pasteurellaceae.Haemophilus.Haemophilus_parainfluenzae	3.92711	PH	3.65194	0.028306		Bacteria.Proteobacteria.Gammaproteobacteria.Pasteurellales.Pasteurellaceae.Haemophilus.Haemophilus_parainfluenzae	4.0262			-
Bacteria.Proteobacteria.Gammaproteobacteria.Pasteurellales.Pasteurellaceae.Haemophilus.Haemophilus_parainfluenzae	4.0262	ND	3.66316	0.00193211		Bacteria.Proteobacteria.Gammaproteobacteria.Pasteurellales.Pasteurellaceae.Haemophilus.Haemophilus_parainfluenzae	3.92711			-		Bacteria.Firmicutes.Clostridia.Clostridiales.Lachnospiraceae.Johnsonella.Johnsonella_ignava	3.06494			-		Bacteria.Firmicutes.Clostridia.Clostridiales.Lachnospiraceae.Johnsonella.Johnsonella_ignava	3.24549			-
Bacteria.Firmicutes.Clostridia.Clostridiales.Lachnospiraceae.Johnsonella.Johnsonella_ignava	2.55449			-		Bacteria.Firmicutes.Clostridia.Clostridiales.Lachnospiraceae.Johnsonella.Johnsonella_ignava	3.24549			-		Archaea	3.52651			-		Archaea	2.02243			-
Archaea	3.52651			-		Archaea	2.70627			-		Bacteria.Fusobacteria.Fusobacteriia.Fusobacteriales.Fusobacteriaceae.Fusobacterium.Fusobacterium_sp_CM1	2.30159			-		Bacteria.Fusobacteria.Fusobacteriia.Fusobacteriales.Fusobacteriaceae.Fusobacterium.Fusobacterium_sp_CM1	2.46884			-
Bacteria.Fusobacteria.Fusobacteriia.Fusobacteriales.Fusobacteriaceae.Fusobacterium.Fusobacterium_sp_CM1	2.46884			-		Bacteria.Fusobacteria.Fusobacteriia.Fusobacteriales.Fusobacteriaceae.Fusobacterium.Fusobacterium_sp_CM1	2.193	PH	3.83642	0.0204987		Bacteria.Proteobacteria.Betaproteobacteria.Neisseriales.Neisseriaceae.Eikenella.Eikenella_corrodens	3.11349			-		Bacteria.Proteobacteria.Betaproteobacteria.Neisseriales.Neisseriaceae.Eikenella.Eikenella_corrodens	3.76565	ND	3.48886	0.0409452
Bacteria.Proteobacteria.Betaproteobacteria.Neisseriales.Neisseriaceae.Eikenella.Eikenella_corrodens	3.76565	ND	3.47704	0.00630213		Bacteria.Proteobacteria.Betaproteobacteria.Neisseriales.Neisseriaceae.Eikenella.Eikenella_corrodens	3.11349			-		Bacteria.Bacteroidetes.Bacteroidia.Bacteroidales.Prevotellaceae.Alloprevotella	3.92073			-		Bacteria.Bacteroidetes.Bacteroidia.Bacteroidales.Prevotellaceae.Alloprevotella	4.02199			-
Bacteria.Bacteroidetes.Bacteroidia.Bacteroidales.Prevotellaceae.Alloprevotella	3.90692			-		Bacteria.Bacteroidetes.Bacteroidia.Bacteroidales.Prevotellaceae.Alloprevotella	4.02199			-		Bacteria.Actinobacteria.Actinobacteria.Streptosporangiales.Nocardiopsaceae	2.86279			-		Bacteria.Actinobacteria.Actinobacteria.Streptosporangiales.Nocardiopsaceae	3.39002			-
Bacteria.Actinobacteria.Actinobacteria.Streptosporangiales.Nocardiopsaceae	2.28815			-		Bacteria.Actinobacteria.Actinobacteria.Streptosporangiales.Nocardiopsaceae	3.39002			-		Bacteria.Firmicutes	5.2687			-		Bacteria.Firmicutes	5.49709			-
Bacteria.Firmicutes	5.43967	ND	4.63788	0.0233422		Bacteria.Firmicutes	5.49709			-		Bacteria.Firmicutes.Negativicutes.Selenomonadales.Selenomonadaceae.Selenomonas.Selenomonas_sputigena	3.37227			-		Bacteria.Firmicutes.Negativicutes.Selenomonadales.Selenomonadaceae.Selenomonas.Selenomonas_sputigena	2.89349			-
Bacteria.Firmicutes.Negativicutes.Selenomonadales.Selenomonadaceae.Selenomonas.Selenomonas_sputigena	3.37227			-		Bacteria.Firmicutes.Negativicutes.Selenomonadales.Selenomonadaceae.Selenomonas.Selenomonas_sputigena	2.89349			-		Bacteria.Firmicutes.Negativicutes.Veillonellales.Veillonellaceae.Veillonella.Veillonella_sp_3_1_44	3.76715			-		Bacteria.Firmicutes.Negativicutes.Veillonellales.Veillonellaceae.Veillonella.Veillonella_sp_3_1_44	3.90354			-
Bacteria.Firmicutes.Negativicutes.Veillonellales.Veillonellaceae.Veillonella.Veillonella_sp_3_1_44	3.76715	PD	3.43776	0.0446277		Bacteria.Firmicutes.Negativicutes.Veillonellales.Veillonellaceae.Veillonella.Veillonella_sp_3_1_44	3.90354			-		Bacteria.Firmicutes.Clostridia.Clostridiales.Clostridiales_Family_XIII_Incertae_Sedis.Mogibacterium.Mogibacterium_sp_CM50	3.34749			-		Bacteria.Firmicutes.Clostridia.Clostridiales.Clostridiales_Family_XIII_Incertae_Sedis.Mogibacterium.Mogibacterium_sp_CM50	3.25184			-
Bacteria.Firmicutes.Clostridia.Clostridiales.Clostridiales_Family_XIII_Incertae_Sedis.Mogibacterium.Mogibacterium_sp_CM50	3.25184			-		Bacteria.Firmicutes.Clostridia.Clostridiales.Clostridiales_Family_XIII_Incertae_Sedis.Mogibacterium.Mogibacterium_sp_CM50	3.34749	PH	3.14681	0.00919658		Bacteria.Actinobacteria.Actinobacteria.Streptosporangiales.Nocardiopsaceae.Thermobifida	2.86279			-		Bacteria.Actinobacteria.Actinobacteria.Streptosporangiales.Nocardiopsaceae.Thermobifida	3.39002			-
Bacteria.Actinobacteria.Actinobacteria.Streptosporangiales.Nocardiopsaceae.Thermobifida	2.28815			-		Bacteria.Actinobacteria.Actinobacteria.Streptosporangiales.Nocardiopsaceae.Thermobifida	3.39002			-		Bacteria.Proteobacteria.Gammaproteobacteria.Pasteurellales.Pasteurellaceae.Haemophilus.Haemophilus_parahaemolyticus	2.37364			-		Bacteria.Proteobacteria.Gammaproteobacteria.Pasteurellales.Pasteurellaceae.Haemophilus.Haemophilus_parahaemolyticus	2.68989			-
Bacteria.Proteobacteria.Gammaproteobacteria.Pasteurellales.Pasteurellaceae.Haemophilus.Haemophilus_parahaemolyticus	2.39519			-		Bacteria.Proteobacteria.Gammaproteobacteria.Pasteurellales.Pasteurellaceae.Haemophilus.Haemophilus_parahaemolyticus	2.68989			-		Bacteria.Actinobacteria.Actinobacteria.Propionibacteriales.Propionibacteriaceae.Pseudopropionibacterium	3.88816			-		Bacteria.Actinobacteria.Actinobacteria.Propionibacteriales.Propionibacteriaceae.Pseudopropionibacterium	4.27853			-
Bacteria.Actinobacteria.Actinobacteria.Propionibacteriales.Propionibacteriaceae.Pseudopropionibacterium	4.27853	ND	3.81153	0.0233422		Bacteria.Actinobacteria.Actinobacteria.Propionibacteriales.Propionibacteriaceae.Pseudopropionibacterium	4.24758			-		Bacteria.Proteobacteria.Betaproteobacteria.Neisseriales.Neisseriaceae.Morococcus	3.40902			-		Bacteria.Proteobacteria.Betaproteobacteria.Neisseriales.Neisseriaceae.Morococcus	3.09531			-
Bacteria.Proteobacteria.Betaproteobacteria.Neisseriales.Neisseriaceae.Morococcus	3.08828			-		Bacteria.Proteobacteria.Betaproteobacteria.Neisseriales.Neisseriaceae.Morococcus	3.40902			-		Bacteria.Fusobacteria.Fusobacteriia.Fusobacteriales.Leptotrichiaceae.Leptotrichia.Leptotrichia_sp_oral_taxon_212	2.9967	PH	2.75602	0.0108094		Bacteria.Fusobacteria.Fusobacteriia.Fusobacteriales.Leptotrichiaceae.Leptotrichia.Leptotrichia_sp_oral_taxon_212	2.81229			-
Bacteria.Fusobacteria.Fusobacteriia.Fusobacteriales.Leptotrichiaceae.Leptotrichia.Leptotrichia_sp_oral_taxon_212	2.66154	ND	2.7871	0.00168423		Bacteria.Fusobacteria.Fusobacteriia.Fusobacteriales.Leptotrichiaceae.Leptotrichia.Leptotrichia_sp_oral_taxon_212	2.9967			-		Bacteria.Proteobacteria.Deltaproteobacteria.Desulfobacterales.Desulfobulbaceae.Desulfobulbus	4.41505			-		Bacteria.Proteobacteria.Betaproteobacteria.Neisseriales.Neisseriaceae.Neisseria.Neisseria_macacae	2.86671			-
Bacteria.Proteobacteria.Deltaproteobacteria.Desulfobacterales.Desulfobulbaceae.Desulfobulbus	4.41505			-		Bacteria.Proteobacteria.Deltaproteobacteria.Desulfobacterales.Desulfobulbaceae.Desulfobulbus	3.93688	PH	3.62603	0.00401655		Bacteria.Firmicutes.Clostridia.Clostridiales.Lachnospiraceae	3.95649			-		Bacteria.Firmicutes.Clostridia.Clostridiales.Lachnospiraceae	4.01307	ND	3.48324	0.04125
Bacteria.Firmicutes.Clostridia.Clostridiales.Lachnospiraceae	4.01307			-		Bacteria.Firmicutes.Clostridia.Clostridiales.Lachnospiraceae	3.95649			-		Bacteria.Firmicutes.Negativicutes	4.79233			-		Bacteria.Firmicutes.Negativicutes	4.89213			-
Bacteria.Firmicutes.Negativicutes	4.88326			-		Bacteria.Firmicutes.Negativicutes	4.89213			-		Bacteria.Firmicutes.Negativicutes.Veillonellales.Veillonellaceae.Megasphaera.Megasphaera_micronuciformis	2.9111			-		Bacteria.Firmicutes.Negativicutes.Veillonellales.Veillonellaceae.Megasphaera.Megasphaera_micronuciformis	2.31369			-
Bacteria.Firmicutes.Negativicutes.Veillonellales.Veillonellaceae.Megasphaera.Megasphaera_micronuciformis	2.9111			-		Bacteria.Firmicutes.Negativicutes.Veillonellales.Veillonellaceae.Megasphaera.Megasphaera_micronuciformis	1.85787			-		Bacteria.Actinobacteria.Coriobacteriia.Eggerthellales.Eggerthellaceae.Slackia.Slackia_sp_CM382	2.97306			-		Bacteria.Actinobacteria.Coriobacteriia.Eggerthellales.Eggerthellaceae.Slackia.Slackia_sp_CM382	2.53247			-
Bacteria.Actinobacteria.Coriobacteriia.Eggerthellales.Eggerthellaceae.Slackia.Slackia_sp_CM382	2.71483			-		Bacteria.Actinobacteria.Coriobacteriia.Eggerthellales.Eggerthellaceae.Slackia.Slackia_sp_CM382	2.97306	PH	2.97583	0.00218177		Bacteria.Bacteroidetes.Bacteroidia.Bacteroidales.Prevotellaceae.Prevotella.Prevotella_maculosa	3.0693			-		Bacteria.Bacteroidetes.Bacteroidia.Bacteroidales.Prevotellaceae.Prevotella.Prevotella_maculosa	3.28519			-
Bacteria.Bacteroidetes.Bacteroidia.Bacteroidales.Prevotellaceae.Prevotella.Prevotella_maculosa	3.0893			-		Bacteria.Bacteroidetes.Bacteroidia.Bacteroidales.Prevotellaceae.Prevotella.Prevotella_maculosa	3.28519			-		Bacteria.Firmicutes.Bacilli.Lactobacillales.Streptococcaceae.Streptococcus.Streptococcus_australis	2.24825	PH	3.06355	0.0305705		Bacteria.Firmicutes.Bacilli.Lactobacillales.Streptococcaceae.Streptococcus.Streptococcus_australis	2.39858			-
Bacteria.Firmicutes.Bacilli.Lactobacillales.Streptococcaceae.Streptococcus.Streptococcus_australis	2.11828	ND	2.81117	0.0305705		Bacteria.Firmicutes.Bacilli.Lactobacillales.Streptococcaceae.Streptococcus.Streptococcus_australis	2.39858			-		Bacteria.Proteobacteria.Gammaproteobacteria.Pasteurellales	4.37876	PH	4.07826	0.028306		Bacteria.Proteobacteria.Gammaproteobacteria.Pasteurellales	4.25193			-
Bacteria.Proteobacteria.Gammaproteobacteria.Pasteurellales	4.25193	ND	3.83411	0.0101369		Bacteria.Proteobacteria.Gammaproteobacteria.Pasteurellales	4.37876			-		Bacteria.Actinobacteria.Coriobacteriia.Coriobacteriales.Atopobiaceae.Olsenella.Olsenella_uli	3.95272			-		Bacteria.Actinobacteria.Coriobacteriia.Coriobacteriales.Atopobiaceae.Olsenella.Olsenella_uli	3.59524			-
Bacteria.Actinobacteria.Coriobacteriia.Coriobacteriales.Atopobiaceae.Olsenella.Olsenella_uli	3.95272			-		Bacteria.Actinobacteria.Coriobacteriia.Coriobacteriales.Atopobiaceae.Olsenella.Olsenella_uli	3.51686	PH	3.22546	0.0126111		Bacteria.Actinobacteria.Actinobacteria.Actinomycetales.Actinomycetaceae.Actinomyces.Actinomyces_naeslundii	3.96214	PH	3.7014	0.0155644		Bacteria.Actinobacteria.Actinobacteria.Actinomycetales.Actinomycetaceae.Actinomyces.Actinomyces_naeslundii	4.70547	NH	4.30458	0.0283655
Bacteria.Actinobacteria.Actinobacteria.Actinomycetales.Actinomycetaceae.Actinomyces.Actinomyces_naeslundii	4.60178	ND	4.18454	0.0126111		Bacteria.Actinobacteria.Actinobacteria.Actinomycetales.Actinomycetaceae.Actinomyces.Actinomyces_naeslundii	4.70547	NH	4.34245	0.0101652		Bacteria.Firmicutes.Negativicutes.Veillonellales.Veillonellaceae	4.69006			-		Bacteria.Firmicutes.Negativicutes.Veillonellales.Veillonellaceae	4.80289			-
Bacteria.Firmicutes.Negativicutes.Veillonellales.Veillonellaceae	4.73981			-		Bacteria.Firmicutes.Negativicutes.Veillonellales.Veillonellaceae	4.80289			-		Bacteria.Actinobacteria.Actinobacteria.Actinomycetales.Actinomycetaceae.Actinomyces.Actinomyces_massiliensis	3.62499			-		Bacteria.Actinobacteria.Actinobacteria.Actinomycetales.Actinomycetaceae.Actinomyces.Actinomyces_massiliensis	3.90662	NH	3.49231	0.0155644
Bacteria.Actinobacteria.Actinobacteria.Actinomycetales.Actinomycetaceae.Actinomyces.Actinomyces_massiliensis	3.36374	ND	2.98839	0.0340237		Bacteria.Actinobacteria.Actinobacteria.Actinomycetales.Actinomycetaceae.Actinomyces.Actinomyces_massiliensis	3.90662	NH	3.39798	0.0233422		Bacteria.Bacteroidetes.Flavobacteriia	4.2075	PH	3.93613	0.0342937		Bacteria.Bacteroidetes.Flavobacteriia	4.47897	ND	4.02624	0.0342937
Bacteria.Bacteroidetes.Flavobacteriia	4.47897	ND	4.13215	0.000157052		Bacteria.Bacteroidetes.Flavobacteriia	4.2075			-		Bacteria.Spirochaetes.Spirochaetia.Spirochaetales.Spirochaetaceae.Treponema.Treponema_lecithinolyticum	4.03673			-		Bacteria.Spirochaetes.Spirochaetia.Spirochaetales.Spirochaetaceae.Treponema.Treponema_lecithinolyticum	3.32864			-
Bacteria.Spirochaetes.Spirochaetia.Spirochaetales.Spirochaetaceae.Treponema.Treponema_lecithinolyticum	3.96184	PD	3.54635	0.0342262		Bacteria.Spirochaetes.Spirochaetia.Spirochaetales.Spirochaetaceae.Treponema.Treponema_lecithinolyticum	4.03673	PH	3.73616	0.0065017		Bacteria.Firmicutes.Erysipelotrichia.Erysipelotrichales	3.57306			-		Bacteria.Firmicutes.Erysipelotrichia.Erysipelotrichales	3.64186			-
Bacteria.Firmicutes.Erysipelotrichia.Erysipelotrichales	3.64186			-		Bacteria.Firmicutes.Erysipelotrichia.Erysipelotrichales	3.42773	PH	3.01023	0.0190648		Bacteria.Actinobacteria.Actinobacteria.Micrococcales.Micrococcaceae.Rothia.Rothia_dentocariosa	3.51916			-		Bacteria.Actinobacteria.Actinobacteria.Micrococcales.Micrococcaceae.Rothia.Rothia_dentocariosa	4.34121			-
Bacteria.Actinobacteria.Actinobacteria.Micrococcales.Micrococcaceae.Rothia.Rothia_dentocariosa	3.51916			-		Bacteria.Actinobacteria.Actinobacteria.Micrococcales.Micrococcaceae.Rothia.Rothia_dentocariosa	4.34121			-		Bacteria.Actinobacteria.Actinobacteria.Actinomycetales.Actinomycetaceae	5.27605	PH	4.77497	0.0101652		Bacteria.Actinobacteria.Actinobacteria.Actinomycetales.Actinomycetaceae	5.4931			-
Bacteria.Actinobacteria.Actinobacteria.Actinomycetales.Actinomycetaceae	5.40449	ND	4.92421	0.00115205		Bacteria.Actinobacteria.Actinobacteria.Actinomycetales.Actinomycetaceae	5.4931			-		Bacteria.Firmicutes.Bacilli.Bacillales.Staphylococcaceae.Staphylococcus	0.781971			-		Bacteria.Firmicutes.Bacilli.Bacillales.Staphylococcaceae.Staphylococcus	3.48787	NH	3.29488	0.0359992
Bacteria.Firmicutes.Bacilli.Bacillales.Staphylococcaceae.Staphylococcus	0.781971			-		Bacteria.Firmicutes.Bacilli.Bacillales.Staphylococcaceae.Staphylococcus	3.48787	NH	3.41611	0.013002		Bacteria.Proteobacteria.Betaproteobacteria.Neisseriales.Neisseriaceae.Neisseria.Neisseria_sp_oral_taxon_020	3.29627	PH	3.14438	0.0305705		Bacteria.Proteobacteria.Betaproteobacteria.Neisseriales.Neisseriaceae.Neisseria.Neisseria_sp_oral_taxon_020	2.8898			-
Bacteria.Proteobacteria.Betaproteobacteria.Neisseriales.Neisseriaceae.Neisseria.Neisseria_sp_oral_taxon_020	2.86455			-		Bacteria.Proteobacteria.Betaproteobacteria.Neisseriales.Neisseriaceae.Neisseria.Neisseria_sp_oral_taxon_020	3.29627			-		Bacteria.Actinobacteria.Actinobacteria.Actinomycetales.Actinomycetaceae.Actinomyces.Actinomyces_oricola	2.68114			-		Bacteria.Actinobacteria.Actinobacteria.Actinomycetales.Actinomycetaceae.Actinomyces.Actinomyces_oricola	2.74919			-
Bacteria.Actinobacteria.Actinobacteria.Actinomycetales.Actinomycetaceae.Actinomyces.Actinomyces_oricola	2.74919			-		Bacteria.Actinobacteria.Actinobacteria.Actinomycetales.Actinomycetaceae.Actinomyces.Actinomyces_oricola	2.68114			-		Bacteria.Actinobacteria.Actinobacteria.Bifidobacteriales	3.52376	PD	3.2396	0.0172155		Bacteria.Actinobacteria.Actinobacteria.Bifidobacteriales	3.45922			-
Bacteria.Actinobacteria.Actinobacteria.Bifidobacteriales	3.52376	PD	3.1734	0.0194635		Bacteria.Actinobacteria.Actinobacteria.Bifidobacteriales	2.62826			-		Bacteria.Actinobacteria.Actinobacteria.Actinomycetales.Actinomycetaceae.Actinomyces.Actinomyces_johnsonii	2.50805	PH	3.51365	0.0175568		Bacteria.Actinobacteria.Actinobacteria.Actinomycetales.Actinomycetaceae.Actinomyces.Actinomyces_johnsonii	4.15062			-
Bacteria.Actinobacteria.Actinobacteria.Actinomycetales.Actinomycetaceae.Actinomyces.Actinomyces_johnsonii	3.72849			-		Bacteria.Actinobacteria.Actinobacteria.Actinomycetales.Actinomycetaceae.Actinomyces.Actinomyces_johnsonii	4.15062			-		Bacteria.Actinobacteria.Coriobacteriia	4.61436			-		Bacteria.Actinobacteria.Coriobacteriia	4.25805			-
Bacteria.Actinobacteria.Coriobacteriia	4.61436			-		Bacteria.Actinobacteria.Coriobacteriia	4.30646	PH	3.84722	0.0233422		Bacteria.Actinobacteria.Coriobacteriia.Coriobacteriales.Atopobiaceae.Atopobium.Atopobium_sp_oral_taxon_810	3.88229			-		Bacteria.Actinobacteria.Coriobacteriia.Coriobacteriales.Atopobiaceae.Atopobium.Atopobium_sp_oral_taxon_810	2.13404	NH	3.22597	0.0130073
Bacteria.Actinobacteria.Coriobacteriia.Coriobacteriales.Atopobiaceae.Atopobium.Atopobium_sp_oral_taxon_810	3.88229	PD	3.63045	0.0130073		Bacteria.Actinobacteria.Coriobacteriia.Coriobacteriales.Atopobiaceae.Atopobium.Atopobium_sp_oral_taxon_810	2.75997			-		Bacteria.Proteobacteria.Betaproteobacteria.Burkholderiales.Burkholderiaceae.Lautropia.Lautropia_sp_KCOM_2505	3.42949			-		Bacteria.Proteobacteria.Betaproteobacteria.Burkholderiales.Burkholderiaceae.Lautropia.Lautropia_sp_KCOM_2505	4.26664			-
Bacteria.Proteobacteria.Betaproteobacteria.Burkholderiales.Burkholderiaceae.Lautropia.Lautropia_sp_KCOM_2505	3.42949			-		Bacteria.Proteobacteria.Betaproteobacteria.Burkholderiales.Burkholderiaceae.Lautropia.Lautropia_sp_KCOM_2505	4.26664			-		Bacteria.Proteobacteria.Deltaproteobacteria.Desulfovibrionales.Desulfovibrionaceae.Desulfovibrio	3.15979			-		Bacteria.Firmicutes.Bacilli.Lactobacillales.Streptococcaceae.Streptococcus.Streptococcus_pneumoniae	3.35041			-
Bacteria.Proteobacteria.Deltaproteobacteria.Desulfovibrionales.Desulfovibrionaceae.Desulfovibrio	3.15979			-		Bacteria.Proteobacteria.Deltaproteobacteria.Desulfovibrionales.Desulfovibrionaceae.Desulfovibrio	2.97695			-		Bacteria.Proteobacteria.Betaproteobacteria.Neisseriales.Neisseriaceae.Neisseria.Neisseria_sp_HMSC064E01	2.12624			-		Bacteria.Proteobacteria.Betaproteobacteria.Neisseriales.Neisseriaceae.Neisseria.Neisseria_sp_HMSC064E01	2.8051			-
Bacteria.Proteobacteria.Betaproteobacteria.Neisseriales.Neisseriaceae.Neisseria.Neisseria_sp_HMSC064E01	2.8051	ND	2.67743	0.00517529		Bacteria.Proteobacteria.Betaproteobacteria.Neisseriales.Neisseriaceae.Neisseria.Neisseria_sp_HMSC064E01	2.12624			-		Bacteria.Firmicutes.Clostridia.Clostridiales.Eubacteriaceae.Pseudoramibacter	3.85552			-		Bacteria.Firmicutes.Clostridia.Clostridiales.Eubacteriaceae.Pseudoramibacter	3.07923			-
Bacteria.Firmicutes.Clostridia.Clostridiales.Eubacteriaceae.Pseudoramibacter	3.85552	PD	3.47966	0.0290125		Bacteria.Firmicutes.Clostridia.Clostridiales.Eubacteriaceae.Pseudoramibacter	3.81921	PH	3.50778	0.0485131		Bacteria.Firmicutes.Negativicutes.Veillonellales.Veillonellaceae.Veillonella.Veillonella_sp_S13054_11	2.65706			-		Bacteria.Firmicutes.Negativicutes.Veillonellales.Veillonellaceae.Veillonella.Veillonella_sp_S13054_11	3.1402			-
Bacteria.Firmicutes.Negativicutes.Veillonellales.Veillonellaceae.Veillonella.Veillonella_sp_S13054_11	3.07937	ND	2.7804	0.0305705		Bacteria.Firmicutes.Negativicutes.Veillonellales.Veillonellaceae.Veillonella.Veillonella_sp_S13054_11	3.1402			-		Bacteria.Bacteroidetes.Bacteroidia.Bacteroidales.Prevotellaceae.Alloprevotella.Alloprevotella_tannerae	3.90515			-		Bacteria.Bacteroidetes.Bacteroidia.Bacteroidales.Prevotellaceae.Alloprevotella.Alloprevotella_tannerae	4.0165			-
Bacteria.Bacteroidetes.Bacteroidia.Bacteroidales.Prevotellaceae.Alloprevotella.Alloprevotella_tannerae	3.86519			-		Bacteria.Bacteroidetes.Bacteroidia.Bacteroidales.Prevotellaceae.Alloprevotella.Alloprevotella_tannerae	4.0165			-		Bacteria.Actinobacteria.Actinobacteria.Actinomycetales.Actinomycetaceae.Actinomyces.Actinomyces_sp_oral_taxon_448	2.76579			-		Bacteria.Actinobacteria.Actinobacteria.Actinomycetales.Actinomycetaceae.Actinomyces.Actinomyces_sp_oral_taxon_448	4.55105			-
Bacteria.Actinobacteria.Actinobacteria.Actinomycetales.Actinomycetaceae.Actinomyces.Actinomyces_sp_oral_taxon_448	4.16028			-		Bacteria.Actinobacteria.Actinobacteria.Actinomycetales.Actinomycetaceae.Actinomyces.Actinomyces_sp_oral_taxon_448	4.55105			-		Bacteria.Proteobacteria.Betaproteobacteria.Neisseriales.Neisseriaceae.Kingella.Kingella_denitrificans	3.23206			-		Bacteria.Proteobacteria.Betaproteobacteria.Neisseriales.Neisseriaceae.Kingella.Kingella_denitrificans	3.61658			-
Bacteria.Proteobacteria.Betaproteobacteria.Neisseriales.Neisseriaceae.Kingella.Kingella_denitrificans	3.61658	ND	3.32786	0.0446277		Bacteria.Proteobacteria.Betaproteobacteria.Neisseriales.Neisseriaceae.Kingella.Kingella_denitrificans	3.23206			-		Bacteria.Proteobacteria.Deltaproteobacteria	4.51642			-		Bacteria.Proteobacteria.Deltaproteobacteria	3.03633			-
Bacteria.Proteobacteria.Deltaproteobacteria	4.51642	PD	4.26574	0.000504076		Bacteria.Proteobacteria.Deltaproteobacteria	4.31062	PH	3.95293	0.000657276		Bacteria.Actinobacteria.Actinobacteria.Propionibacteriales.Propionibacteriaceae.Propionibacterium.Propionibacterium_acidifaciens	3.58185			-		Bacteria.Actinobacteria.Actinobacteria.Propionibacteriales.Propionibacteriaceae.Propionibacterium.Propionibacterium_acidifaciens	4.05952			-
Bacteria.Actinobacteria.Actinobacteria.Propionibacteriales.Propionibacteriaceae.Propionibacterium.Propionibacterium_acidifaciens	3.62067			-		Bacteria.Actinobacteria.Actinobacteria.Propionibacteriales.Propionibacteriaceae.Propionibacterium.Propionibacterium_acidifaciens	4.05952			-		Bacteria.Firmicutes.Bacilli.Lactobacillales.Streptococcaceae.Streptococcus.Streptococcus_constellatus	3.38127			-		Bacteria.Firmicutes.Bacilli.Lactobacillales.Streptococcaceae.Streptococcus.Streptococcus_constellatus	3.68654	ND	3.44157	0.0329496
Bacteria.Firmicutes.Bacilli.Lactobacillales.Streptococcaceae.Streptococcus.Streptococcus_constellatus	3.68654	ND	3.38639	0.0233422		Bacteria.Firmicutes.Bacilli.Lactobacillales.Streptococcaceae.Streptococcus.Streptococcus_constellatus	3.38127	PH	3.00488	0.0485131		Bacteria.Fusobacteria.Fusobacteriia.Fusobacteriales.Leptotrichiaceae.Leptotrichia.Leptotrichia_sp_oral_taxon_225	1.94617			-		Bacteria.Fusobacteria.Fusobacteriia.Fusobacteriales.Leptotrichiaceae.Leptotrichia.Leptotrichia_sp_oral_taxon_225	2.53913			-
Bacteria.Fusobacteria.Fusobacteriia.Fusobacteriales.Leptotrichiaceae.Leptotrichia.Leptotrichia_sp_oral_taxon_225	2.53913	ND	2.60451	0.0349719		Bacteria.Fusobacteria.Fusobacteriia.Fusobacteriales.Leptotrichiaceae.Leptotrichia.Leptotrichia_sp_oral_taxon_225	1.97286			-		Bacteria.Bacteroidetes.Bacteroidia.Bacteroidales.Prevotellaceae.Prevotella.Prevotella_sp_oral_taxon_376	3.01248			-		Bacteria.Bacteroidetes.Bacteroidia.Bacteroidales.Prevotellaceae.Prevotella.Prevotella_sp_oral_taxon_376	2.96672			-
Bacteria.Bacteroidetes.Bacteroidia.Bacteroidales.Prevotellaceae.Prevotella.Prevotella_sp_oral_taxon_376	3.01248			-		Bacteria.Bacteroidetes.Bacteroidia.Bacteroidales.Prevotellaceae.Prevotella.Prevotella_sp_oral_taxon_376	2.7786			-		Bacteria.Firmicutes.Bacilli.Lactobacillales.Streptococcaceae.Streptococcus.Streptococcus_anginosus	3.97125			-		Bacteria.Firmicutes.Bacilli.Lactobacillales.Streptococcaceae.Streptococcus.Streptococcus_anginosus	4.53348			-
Bacteria.Firmicutes.Bacilli.Lactobacillales.Streptococcaceae.Streptococcus.Streptococcus_anginosus	4.53348			-		Bacteria.Firmicutes.Bacilli.Lactobacillales.Streptococcaceae.Streptococcus.Streptococcus_anginosus	3.97125			-		Bacteria.Actinobacteria.Actinobacteria.Actinomycetales.Actinomycetaceae.Actinomyces.Actinomyces_sp_Marseille_P3109	3.16472			-		Bacteria.Actinobacteria.Actinobacteria.Actinomycetales.Actinomycetaceae.Actinomyces.Actinomyces_sp_Marseille_P3109	2.72308			-
Bacteria.Actinobacteria.Actinobacteria.Actinomycetales.Actinomycetaceae.Actinomyces.Actinomyces_sp_Marseille_P3109	1.48847			-		Bacteria.Actinobacteria.Actinobacteria.Actinomycetales.Actinomycetaceae.Actinomyces.Actinomyces_sp_Marseille_P3109	3.16472			-		Bacteria.Actinobacteria.Coriobacteriia.Eggerthellales	3.41225			-		Bacteria.Actinobacteria.Coriobacteriia.Eggerthellales	3.00945			-
Bacteria.Actinobacteria.Coriobacteriia.Eggerthellales	3.22314			-		Bacteria.Actinobacteria.Coriobacteriia.Eggerthellales	3.41225	PH	3.12833	0.00231361		Bacteria.Actinobacteria.Actinobacteria.Micrococcales.Promicromonosporaceae.Xylanimonas	2.87349	PH	3.08424	0.0118368		Bacteria.Actinobacteria.Actinobacteria.Micrococcales.Promicromonosporaceae.Xylanimonas	2.43809			-
Bacteria.Actinobacteria.Actinobacteria.Micrococcales.Promicromonosporaceae.Xylanimonas	2.31455			-		Bacteria.Actinobacteria.Actinobacteria.Micrococcales.Promicromonosporaceae.Xylanimonas	2.87349			-		Bacteria.Firmicutes.Negativicutes.Veillonellales.Veillonellaceae.Veillonella.Veillonella_atypica	2.60407			-		Bacteria.Firmicutes.Negativicutes.Veillonellales.Veillonellaceae.Veillonella.Veillonella_atypica	2.68309			-
Bacteria.Firmicutes.Negativicutes.Veillonellales.Veillonellaceae.Veillonella.Veillonella_atypica	2.60407			-		Bacteria.Firmicutes.Negativicutes.Veillonellales.Veillonellaceae.Veillonella.Veillonella_atypica	2.68309			-		Bacteria.Firmicutes.Negativicutes.Selenomonadales.Selenomonadaceae.Selenomonas.Selenomonas_sp_FOBRC9	1.64492			-		Bacteria.Firmicutes.Negativicutes.Selenomonadales.Selenomonadaceae.Selenomonas.Selenomonas_sp_FOBRC9	3.07692			-
Bacteria.Firmicutes.Negativicutes.Selenomonadales.Selenomonadaceae.Selenomonas.Selenomonas_sp_FOBRC9	3.07692			-		Bacteria.Firmicutes.Negativicutes.Selenomonadales.Selenomonadaceae.Selenomonas.Selenomonas_sp_FOBRC9	2.71576			-		Bacteria.Firmicutes.Clostridia.Clostridiales.Clostridiales_Family_XIII_Incertae_Sedis	4.65731			-		Bacteria.Firmicutes.Clostridia.Clostridiales.Clostridiales_Family_XIII_Incertae_Sedis	4.43835			-
Bacteria.Firmicutes.Clostridia.Clostridiales.Clostridiales_Family_XIII_Incertae_Sedis	4.65731			-		Bacteria.Firmicutes.Clostridia.Clostridiales.Clostridiales_Family_XIII_Incertae_Sedis	4.63596	PH	4.21429	0.00193973		Bacteria.Actinobacteria.Actinobacteria.Actinomycetales.Actinomycetaceae.Actinomyces.Actinomyces_dentalis	4.40451			-		Bacteria.Actinobacteria.Actinobacteria.Actinomycetales.Actinomycetaceae.Actinomyces.Actinomyces_dentalis	4.13691			-
Bacteria.Actinobacteria.Actinobacteria.Actinomycetales.Actinomycetaceae.Actinomyces.Actinomyces_dentalis	4.40451			-		Bacteria.Actinobacteria.Actinobacteria.Actinomycetales.Actinomycetaceae.Actinomyces.Actinomyces_dentalis	4.09018			-		Bacteria.Actinobacteria.Coriobacteriia.Eggerthellales.Eggerthellaceae.Slackia	3.41225			-		Bacteria.Actinobacteria.Coriobacteriia.Eggerthellales.Eggerthellaceae.Slackia	3.00945			-
Bacteria.Actinobacteria.Coriobacteriia.Eggerthellales.Eggerthellaceae.Slackia	3.22314			-		Bacteria.Actinobacteria.Coriobacteriia.Eggerthellales.Eggerthellaceae.Slackia	3.41225	PH	3.12833	0.00231361		Bacteria.Firmicutes.Tissierellia.Tissierellales.Peptoniphilaceae.Finegoldia	2.75791			-		Bacteria.Proteobacteria.Betaproteobacteria.Neisseriales.Neisseriaceae.Neisseria.Neisseria_subflava	2.75979			-
Bacteria.Firmicutes.Tissierellia.Tissierellales.Peptoniphilaceae.Finegoldia	2.75791			-		Bacteria.Firmicutes.Tissierellia.Tissierellales.Peptoniphilaceae.Finegoldia	1.82119			-		Bacteria.Proteobacteria.Betaproteobacteria.Neisseriales.Neisseriaceae.Neisseria.Neisseria_subflava	2.54514	PH	2.95566	0.0470448		Bacteria.Proteobacteria.Betaproteobacteria.Neisseriales.Neisseriaceae.Neisseria.Neisseria_sicca	4.03633			-
Bacteria.Proteobacteria.Betaproteobacteria.Neisseriales.Neisseriaceae.Neisseria.Neisseria_subflava	2.75979			-		Bacteria.Proteobacteria.Betaproteobacteria.Neisseriales.Neisseriaceae.Neisseria.Neisseria_subflava	2.73989			-		Bacteria.Proteobacteria.Betaproteobacteria.Neisseriales.Neisseriaceae.Neisseria.Neisseria_sicca	3.63279			-		Bacteria.Fusobacteria.Fusobacteriia.Fusobacteriales.Fusobacteriaceae.Fusobacterium.Fusobacterium_sp_HMSC064B12	2.14717			-
Bacteria.Proteobacteria.Betaproteobacteria.Neisseriales.Neisseriaceae.Neisseria.Neisseria_sicca	4.03633	ND	3.7868	0.00259345		Bacteria.Proteobacteria.Betaproteobacteria.Neisseriales.Neisseriaceae.Neisseria.Neisseria_sicca	3.63279			-		Bacteria.Fusobacteria.Fusobacteriia.Fusobacteriales.Fusobacteriaceae.Fusobacterium.Fusobacterium_sp_HMSC064B12	2.79263	PH	2.8385	0.00517529		Bacteria.Firmicutes.Bacilli.Bacillales.Staphylococcaceae	3.48787	NH	3.29487	0.0359992
Bacteria.Fusobacteria.Fusobacteriia.Fusobacteriales.Fusobacteriaceae.Fusobacterium.Fusobacterium_sp_HMSC064B12	2.14717	ND	3.1053	0.0305705		Bacteria.Fusobacteria.Fusobacteriia.Fusobacteriales.Fusobacteriaceae.Fusobacterium.Fusobacterium_sp_HMSC064B12	2.79263			-		Bacteria.Firmicutes.Bacilli.Bacillales.Staphylococcaceae	0.781971			-		Bacteria.Firmicutes.Tissierellia	3.88817			-
Bacteria.Firmicutes.Bacilli.Bacillales.Staphylococcaceae	0.781971			-		Bacteria.Firmicutes.Bacilli.Bacillales.Staphylococcaceae	3.48787	NH	3.41611	0.013002		Bacteria.Firmicutes.Tissierellia	4.07435			-		Bacteria.Firmicutes.Bacilli.Lactobacillales.Aerococcaceae.Abiotrophia.Abiotrophia_sp_HMSC24B09	3.57296			-
Bacteria.Firmicutes.Tissierellia	3.88817			-		Bacteria.Firmicutes.Tissierellia	4.07435	PH	3.66882	0.0155644		Bacteria.Firmicutes.Bacilli.Lactobacillales.Aerococcaceae.Abiotrophia.Abiotrophia_sp_HMSC24B09	2.99204			-		Bacteria.Actinobacteria.Actinobacteria.Actinomycetales.Actinomycetaceae.Actinomyces.Actinomyces_graevenitzii	2.03761			-
Bacteria.Firmicutes.Bacilli.Lactobacillales.Aerococcaceae.Abiotrophia.Abiotrophia_sp_HMSC24B09	2.98258			-		Bacteria.Firmicutes.Bacilli.Lactobacillales.Aerococcaceae.Abiotrophia.Abiotrophia_sp_HMSC24B09	3.57296	NH	3.49454	0.0470448		Bacteria.Actinobacteria.Actinobacteria.Actinomycetales.Actinomycetaceae.Actinomyces.Actinomyces_graevenitzii	2.48031			-		Bacteria.Firmicutes.Clostridia.Clostridiales.Lachnospiraceae.Johnsonella	3.24549			-
Bacteria.Actinobacteria.Actinobacteria.Actinomycetales.Actinomycetaceae.Actinomyces.Actinomyces_graevenitzii	2.03761			-		Bacteria.Actinobacteria.Actinobacteria.Actinomycetales.Actinomycetaceae.Actinomyces.Actinomyces_graevenitzii	2.48031			-		Bacteria.Firmicutes.Clostridia.Clostridiales.Lachnospiraceae.Johnsonella	3.06494			-		Bacteria.Firmicutes.Clostridia.Clostridiales.Clostridiales_Family_XIII_Incertae_Sedis.Mogibacterium.Mogibacterium_diversum	2.77159			-
Bacteria.Firmicutes.Clostridia.Clostridiales.Lachnospiraceae.Johnsonella	2.55449			-		Bacteria.Firmicutes.Clostridia.Clostridiales.Lachnospiraceae.Johnsonella	3.24549			-		Bacteria.Firmicutes.Clostridia.Clostridiales.Clostridiales_Family_XIII_Incertae_Sedis.Mogibacterium.Mogibacterium_diversum	2.43994			-		Bacteria.Firmicutes.Erysipelotrichia.Erysipelotrichales.Erysipelotrichaceae.Bulleidia	2.99839			-
Bacteria.Firmicutes.Clostridia.Clostridiales.Clostridiales_Family_XIII_Incertae_Sedis.Mogibacterium.Mogibacterium_diversum	2.64536			-		Bacteria.Firmicutes.Clostridia.Clostridiales.Clostridiales_Family_XIII_Incertae_Sedis.Mogibacterium.Mogibacterium_diversum	2.77159			-		Bacteria.Firmicutes.Erysipelotrichia.Erysipelotrichales.Erysipelotrichaceae.Bulleidia	2.86689			-		Bacteria.Firmicutes.Clostridia.Clostridiales.Lachnospiraceae.Lachnoanaerobaculum.Lachnoanaerobaculum_saburreum	3.34459			-
Bacteria.Firmicutes.Erysipelotrichia.Erysipelotrichales.Erysipelotrichaceae.Bulleidia	2.99839			-		Bacteria.Firmicutes.Erysipelotrichia.Erysipelotrichales.Erysipelotrichaceae.Bulleidia	2.86689			-		Bacteria.Firmicutes.Clostridia.Clostridiales.Lachnospiraceae.Lachnoanaerobaculum.Lachnoanaerobaculum_saburreum	2.78297	PH	2.93565	0.0397315		Bacteria.Actinobacteria.Coriobacteriia.Eggerthellales.Eggerthellaceae	3.00945			-
Bacteria.Firmicutes.Clostridia.Clostridiales.Lachnospiraceae.Lachnoanaerobaculum.Lachnoanaerobaculum_saburreum	3.34459	ND	3.06405	0.00482927		Bacteria.Firmicutes.Clostridia.Clostridiales.Lachnospiraceae.Lachnoanaerobaculum.Lachnoanaerobaculum_saburreum	3.02742			-		Bacteria.Actinobacteria.Coriobacteriia.Eggerthellales.Eggerthellaceae	3.41225			-		Bacteria.Proteobacteria.Deltaproteobacteria.Desulfobacterales.Desulfobulbaceae.Desulfobulbus	2.9659			-
Bacteria.Actinobacteria.Coriobacteriia.Eggerthellales.Eggerthellaceae	3.22314			-		Bacteria.Actinobacteria.Coriobacteriia.Eggerthellales.Eggerthellaceae	3.41225	PH	3.12833	0.00231361		Bacteria.Proteobacteria.Betaproteobacteria.Neisseriales.Neisseriaceae.Neisseria.Neisseria_sp_HMSC059F02	2.78747			-		Bacteria.Firmicutes.Bacilli.Lactobacillales.Aerococcaceae.Abiotrophia	3.76729			-
Bacteria.Proteobacteria.Betaproteobacteria.Neisseriales.Neisseriaceae.Neisseria.Neisseria_macacae	2.86671	ND	2.68229	0.0254743		Bacteria.Proteobacteria.Betaproteobacteria.Neisseriales.Neisseriaceae.Neisseria.Neisseria_sp_HMSC059F02	2.78747			-		Bacteria.Proteobacteria.Betaproteobacteria.Neisseriales.Neisseriaceae.Neisseria.Neisseria_macacae	2.51237			-		Bacteria.Proteobacteria.Gammaproteobacteria	4.52818			-
Bacteria.Firmicutes.Bacilli.Lactobacillales.Aerococcaceae.Abiotrophia	3.55964			-		Bacteria.Proteobacteria.Betaproteobacteria.Neisseriales.Neisseriaceae.Neisseria.Neisseria_macacae	2.51237			-		Bacteria.Firmicutes.Bacilli.Lactobacillales.Aerococcaceae.Abiotrophia	3.21936			-		Bacteria.Actinobacteria.Actinobacteria.Propionibacteriales.Propionibacteriaceae.Pseudopropionibacterium.Pseudopropionibacterium_sp_Marseille_P6184	2.9856			-
Bacteria.Proteobacteria.Gammaproteobacteria	4.34893	ND	3.88958	0.00812702		Bacteria.Firmicutes.Bacilli.Lactobacillales.Aerococcaceae.Abiotrophia	3.76729	NH	3.65777	0.0394363		Bacteria.Proteobacteria.Gammaproteobacteria	4.48596	PH	4.1693	0.0232902		Bacteria.Actinobacteria.Actinobacteria	5.63962			-
Bacteria.Actinobacteria.Actinobacteria.Propionibacteriales.Propionibacteriaceae.Pseudopropionibacterium.Pseudopropionibacterium_sp_Marseille_P6184	2.85933	ND	2.64723	0.0235199		Bacteria.Proteobacteria.Gammaproteobacteria	4.52818			-		Bacteria.Actinobacteria.Actinobacteria.Propionibacteriales.Propionibacteriaceae.Pseudopropionibacterium.Pseudopropionibacterium_sp_Marseille_P6184	2.48843			-		Bacteria.Actinobacteria.Coriobacteriia.Coriobacteriales.Atopobiaceae.Atopobium.Atopobium_parvulum	2.23053			-
Bacteria.Actinobacteria.Actinobacteria	5.48075	ND	4.9816	0.000880743		Bacteria.Actinobacteria.Actinobacteria.Propionibacteriales.Propionibacteriaceae.Pseudopropionibacterium.Pseudopropionibacterium_sp_Marseille_P6184	2.9856			-		Bacteria.Actinobacteria.Actinobacteria	5.3598	PH	4.8398	0.0155644		Bacteria.Firmicutes.Bacilli.Lactobacillales.Streptococcaceae.Streptococcus.Streptococcus_gordonii	3.91428			-
Bacteria.Actinobacteria.Coriobacteriia.Coriobacteriales.Atopobiaceae.Atopobium.Atopobium_parvulum	2.23053			-		Bacteria.Actinobacteria.Actinobacteria	5.63962	NH	4.99092	0.0191099		Bacteria.Actinobacteria.Coriobacteriia.Coriobacteriales.Atopobiaceae.Atopobium.Atopobium_parvulum	2.64082			-		Bacteria.Actinobacteria.Actinobacteria.Micrococcales.Micrococcaceae	4.62955			-
Bacteria.Firmicutes.Bacilli.Lactobacillales.Streptococcaceae.Streptococcus.Streptococcus_gordonii	3.69345	ND	3.43383	0.00154183		Bacteria.Actinobacteria.Coriobacteriia.Coriobacteriales.Atopobiaceae.Atopobium.Atopobium_parvulum	2.64082			-		Bacteria.Firmicutes.Bacilli.Lactobacillales.Streptococcaceae.Streptococcus.Streptococcus_gordonii	3.22447	PH	2.90964	0.00360171		Bacteria.Fusobacteria.Fusobacteriia.Fusobacteriales.Fusobacteriaceae.Fusobacterium.Fusobacterium_hwasookii	2.55314	ND	3.45395	0.0223109
Bacteria.Actinobacteria.Actinobacteria.Micrococcales.Micrococcaceae	4.04341			-		Bacteria.Firmicutes.Bacilli.Lactobacillales.Streptococcaceae.Streptococcus.Streptococcus_gordonii	3.91428			-		Bacteria.Actinobacteria.Actinobacteria.Micrococcales.Micrococcaceae	4.04341			-		Bacteria.Fusobacteria.Fusobacteriia.Fusobacteriales.Fusobacteriaceae.Fusobacterium.Fusobacterium_sp_CM21	3.67985			-
Bacteria.Fusobacteria.Fusobacteriia.Fusobacteriales.Fusobacteriaceae.Fusobacterium.Fusobacterium_hwasookii	2.55314	ND	2.78563	0.00482927		Bacteria.Actinobacteria.Actinobacteria.Micrococcales.Micrococcaceae	4.62955			-		Bacteria.Fusobacteria.Fusobacteriia.Fusobacteriales.Fusobacteriaceae.Fusobacterium.Fusobacterium_hwasookii	2.14901	PH	3.3652	0.0122799		Bacteria.Bacteroidetes.Bacteroidia.Bacteroidales.Prevotellaceae.Prevotella.Prevotella_sp_HMSC077E09	4.13462			-
Bacteria.Fusobacteria.Fusobacteriia.Fusobacteriales.Fusobacteriaceae.Fusobacterium.Fusobacterium_sp_CM21	3.67985			-		Bacteria.Fusobacteria.Fusobacteriia.Fusobacteriales.Fusobacteriaceae.Fusobacterium.Fusobacterium_hwasookii	2.18066	NH	3.64846	0.0485131		Bacteria.Fusobacteria.Fusobacteriia.Fusobacteriales.Fusobacteriaceae.Fusobacterium.Fusobacterium_sp_CM21	3.16336			-		Bacteria.Fusobacteria.Fusobacteriia.Fusobacteriales.Leptotrichiaceae.Leptotrichia.Leptotrichia_trevisanii	3.43553			-
Bacteria.Bacteroidetes.Bacteroidia.Bacteroidales.Prevotellaceae.Prevotella.Prevotella_sp_HMSC077E09	4.57261	PD	4.14961	0.0153902		Bacteria.Fusobacteria.Fusobacteriia.Fusobacteriales.Fusobacteriaceae.Fusobacterium.Fusobacterium_sp_CM21	3.16336			-		Bacteria.Bacteroidetes.Bacteroidia.Bacteroidales.Prevotellaceae.Prevotella.Prevotella_sp_HMSC077E09	4.57261	PD	4.17094	0.00336407		Bacteria.Firmicutes.Bacilli.Lactobacillales.Streptococcaceae.Streptococcus.Streptococcus_sp_KR	3.86498	NH	3.59609	0.013002
Bacteria.Fusobacteria.Fusobacteriia.Fusobacteriales.Leptotrichiaceae.Leptotrichia.Leptotrichia_trevisanii	2.59485	ND	2.9293	0.0290125		Bacteria.Bacteroidetes.Bacteroidia.Bacteroidales.Prevotellaceae.Prevotella.Prevotella_sp_HMSC077E09	3.3623			-		Bacteria.Fusobacteria.Fusobacteriia.Fusobacteriales.Leptotrichiaceae.Leptotrichia.Leptotrichia_trevisanii	2.70235			-		Bacteria.Synergistetes.Synergistia.Synergistales	2.2394			-
Bacteria.Firmicutes.Bacilli.Lactobacillales.Streptococcaceae.Streptococcus.Streptococcus_sp_KR	0.63792			-		Bacteria.Fusobacteria.Fusobacteriia.Fusobacteriales.Leptotrichiaceae.Leptotrichia.Leptotrichia_trevisanii	3.43553			-		Bacteria.Firmicutes.Bacilli.Lactobacillales.Streptococcaceae.Streptococcus.Streptococcus_sp_KR	3.36278			-		Bacteria.Actinobacteria.Coriobacteriia.Coriobacteriales.Atopobiaceae.Olsenella.Olsenella_phocaeensis	1.98494			-
Bacteria.Synergistetes.Synergistia.Synergistales	3.36682			-		Bacteria.Firmicutes.Bacilli.Lactobacillales.Streptococcaceae.Streptococcus.Streptococcus_sp_KR	3.86498			-		Bacteria.Synergistetes.Synergistia.Synergistales	3.36682			-		Bacteria.Bacteroidetes.Flavobacteriia.Flavobacteriales.Flavobacteriaceae.Capnocytophaga.Capnocytophaga_sp_oral_taxon_335	2.46345			-
Bacteria.Actinobacteria.Coriobacteriia.Coriobacteriales.Atopobiaceae.Olsenella.Olsenella_phocaeensis	3.12089			-		Bacteria.Synergistetes.Synergistia.Synergistales	3.06689			-		Bacteria.Actinobacteria.Coriobacteriia.Coriobacteriales.Atopobiaceae.Olsenella.Olsenella_phocaeensis	3.12089			-		Bacteria.Bacteroidetes.Flavobacteriia.Flavobacteriales.Flavobacteriaceae.Capnocytophaga.Capnocytophaga_sp_oral_taxon_332	2.8891			-
Bacteria.Bacteroidetes.Flavobacteriia.Flavobacteriales.Flavobacteriaceae.Capnocytophaga.Capnocytophaga_sp_oral_taxon_335	2.46034	ND	2.58985	0.00517529		Bacteria.Actinobacteria.Coriobacteriia.Coriobacteriales.Atopobiaceae.Olsenella.Olsenella_phocaeensis	2.51041	PH	3.22148	0.039344		Bacteria.Bacteroidetes.Flavobacteriia.Flavobacteriales.Flavobacteriaceae.Capnocytophaga.Capnocytophaga_sp_oral_taxon_335	1.64223			-		Bacteria.Firmicutes.Bacilli.Lactobacillales.Streptococcaceae.Streptococcus.Streptococcus_sp_HMSC071H03	2.7632			-
Bacteria.Bacteroidetes.Flavobacteriia.Flavobacteriales.Flavobacteriaceae.Capnocytophaga.Capnocytophaga_sp_oral_taxon_332	2.8891	ND	2.82797	0.0485131		Bacteria.Bacteroidetes.Flavobacteriia.Flavobacteriales.Flavobacteriaceae.Capnocytophaga.Capnocytophaga_sp_oral_taxon_335	2.46345			-		Bacteria.Bacteroidetes.Flavobacteriia.Flavobacteriales.Flavobacteriaceae.Capnocytophaga.Capnocytophaga_sp_oral_taxon_332	2.23069			-		Bacteria.Actinobacteria.Actinobacteria.Propionibacteriales.Propionibacteriaceae.Propionibacterium	4.07166			-
Bacteria.Firmicutes.Bacilli.Lactobacillales.Streptococcaceae.Streptococcus.Streptococcus_sp_HMSC071H03	2.7632			-		Bacteria.Bacteroidetes.Flavobacteriia.Flavobacteriales.Flavobacteriaceae.Capnocytophaga.Capnocytophaga_sp_oral_taxon_332	2.23069			-		Bacteria.Firmicutes.Bacilli.Lactobacillales.Streptococcaceae.Streptococcus.Streptococcus_sp_HMSC071H03	2.65624			-		Bacteria.Fusobacteria.Fusobacteriia	4.70314	ND	4.15877	0.0126111
Bacteria.Actinobacteria.Actinobacteria.Propionibacteriales.Propionibacteriaceae.Propionibacterium	3.71018			-		Bacteria.Firmicutes.Bacilli.Lactobacillales.Streptococcaceae.Streptococcus.Streptococcus_sp_HMSC071H03	2.65624			-		Bacteria.Actinobacteria.Actinobacteria.Propionibacteriales.Propionibacteriaceae.Propionibacterium	3.58217			-		Bacteria.Firmicutes.Negativicutes.Selenomonadales.Selenomonadaceae.Centipeda	3.00839			-
Bacteria.Fusobacteria.Fusobacteriia	4.70314			-		Bacteria.Actinobacteria.Actinobacteria.Propionibacteriales.Propionibacteriaceae.Propionibacterium	4.07166			-		Bacteria.Fusobacteria.Fusobacteriia	4.60891			-		Bacteria.Fusobacteria.Fusobacteriia.Fusobacteriales.Leptotrichiaceae.Leptotrichia.Leptotrichia_wadei	3.07809			-
Bacteria.Firmicutes.Negativicutes.Selenomonadales.Selenomonadaceae.Centipeda	2.90268			-		Bacteria.Fusobacteria.Fusobacteriia	4.60891			-		Bacteria.Firmicutes.Negativicutes.Selenomonadales.Selenomonadaceae.Centipeda	3.03844			-		Bacteria.Firmicutes.Bacilli.Lactobacillales.Streptococcaceae.Streptococcus.Streptococcus_sp_DD04	2.72862			-
Bacteria.Fusobacteria.Fusobacteriia.Fusobacteriales.Leptotrichiaceae.Leptotrichia.Leptotrichia_wadei	3.07809	ND	2.83596	0.0142285		Bacteria.Firmicutes.Negativicutes.Selenomonadales.Selenomonadaceae.Centipeda	3.03844			-		Bacteria.Fusobacteria.Fusobacteriia.Fusobacteriales.Leptotrichiaceae.Leptotrichia.Leptotrichia_wadei	2.74352			-		Bacteria.Fusobacteria.Fusobacteriia.Fusobacteriales.Leptotrichiaceae.Leptotrichia.Leptotrichia_sp_oral_taxon_215	3.42665			-
Bacteria.Firmicutes.Bacilli.Lactobacillales.Streptococcaceae.Streptococcus.Streptococcus_sp_DD04	2.25821			-		Bacteria.Fusobacteria.Fusobacteriia.Fusobacteriales.Leptotrichiaceae.Leptotrichia.Leptotrichia_wadei	2.99239			-		Bacteria.Firmicutes.Bacilli.Lactobacillales.Streptococcaceae.Streptococcus.Streptococcus_sp_DD04	2.42683			-		Bacteria.Actinobacteria.Actinobacteria.Propionibacteriales.Propionibacteriaceae	4.4695			-
Bacteria.Fusobacteria.Fusobacteriia.Fusobacteriales.Leptotrichiaceae.Leptotrichia.Leptotrichia_sp_oral_taxon_215	3.42665	ND	3.07882	0.00297274		Bacteria.Firmicutes.Bacilli.Lactobacillales.Streptococcaceae.Streptococcus.Streptococcus_sp_DD04	2.72862			-		Bacteria.Fusobacteria.Fusobacteriia.Fusobacteriales.Leptotrichiaceae.Leptotrichia.Leptotrichia_sp_oral_taxon_215	1.749			-		Bacteria.Firmicutes.Bacilli.Lactobacillales.Streptococcaceae.Streptococcus.Streptococcus_mutans	3.1329			-
Bacteria.Actinobacteria.Actinobacteria.Propionibacteriales.Propionibacteriaceae	4.38239	ND	3.99567	0.0126111		Bacteria.Fusobacteria.Fusobacteriia.Fusobacteriales.Leptotrichiaceae.Leptotrichia.Leptotrichia_sp_oral_taxon_215	2.52207			-		Bacteria.Actinobacteria.Actinobacteria.Propionibacteriales.Propionibacteriaceae	4.0626			-		Bacteria.Bacteroidetes.Flavobacteriia.Flavobacteriales.Flavobacteriaceae.Capnocytophaga.Capnocytophaga_gingivalis	3.98748	ND	3.66908	0.0191099
Bacteria.Firmicutes.Bacilli.Lactobacillales.Streptococcaceae.Streptococcus.Streptococcus_mutans	2.97396			-		Bacteria.Actinobacteria.Actinobacteria.Propionibacteriales.Propionibacteriaceae	4.4695			-		Bacteria.Firmicutes.Bacilli.Lactobacillales.Streptococcaceae.Streptococcus.Streptococcus_mutans	1.92938			-		Bacteria.Firmicutes.Clostridia.Clostridiales.Eubacteriaceae.Pseudoramibacter.Pseudoramibacter_alactolyticus	3.07923			-
Bacteria.Bacteroidetes.Flavobacteriia.Flavobacteriales.Flavobacteriaceae.Capnocytophaga.Capnocytophaga_gingivalis	3.98748	ND	3.67537	0.000666601		Bacteria.Firmicutes.Bacilli.Lactobacillales.Streptococcaceae.Streptococcus.Streptococcus_mutans	3.1329			-		Bacteria.Bacteroidetes.Flavobacteriia.Flavobacteriales.Flavobacteriaceae.Capnocytophaga.Capnocytophaga_gingivalis	3.78149			-		Bacteria.Proteobacteria.Betaproteobacteria.Neisseriales.Neisseriaceae.Neisseria.Neisseria_sp_HMSC055F11	2.55825			-
Bacteria.Firmicutes.Clostridia.Clostridiales.Eubacteriaceae.Pseudoramibacter.Pseudoramibacter_alactolyticus	3.85552	PD	3.47966	0.0290125		Bacteria.Bacteroidetes.Flavobacteriia.Flavobacteriales.Flavobacteriaceae.Capnocytophaga.Capnocytophaga_gingivalis	3.78149			-		Bacteria.Firmicutes.Clostridia.Clostridiales.Eubacteriaceae.Pseudoramibacter.Pseudoramibacter_alactolyticus	3.85552			-		Bacteria.Bacteroidetes.Bacteroidia.Bacteroidales.Prevotellaceae.Prevotella.Prevotella_salivae	2.51998			-
Bacteria.Proteobacteria.Betaproteobacteria.Neisseriales.Neisseriaceae.Neisseria.Neisseria_sp_HMSC055F11	2.55825			-		Bacteria.Firmicutes.Clostridia.Clostridiales.Eubacteriaceae.Pseudoramibacter.Pseudoramibacter_alactolyticus	3.81921	PH	3.50778	0.0485131		Bacteria.Proteobacteria.Betaproteobacteria.Neisseriales.Neisseriaceae.Neisseria.Neisseria_sp_HMSC055F11	2.01949			-		Bacteria.Firmicutes.Bacilli.Lactobacillales.Streptococcaceae.Streptococcus.Streptococcus_sanguinis	4.70307			-
Bacteria.Bacteroidetes.Bacteroidia.Bacteroidales.Prevotellaceae.Prevotella.Prevotella_salivae	2.51998			-		Bacteria.Proteobacteria.Betaproteobacteria.Neisseriales.Neisseriaceae.Neisseria.Neisseria_sp_HMSC055F11	2.01949			-		Bacteria.Bacteroidetes.Bacteroidia.Bacteroidales.Prevotellaceae.Prevotella.Prevotella_salivae	2.28257			-		Bacteria.Firmicutes.Negativicutes.Selenomonadales.Selenomonadaceae.Selenomonas.Selenomonas_artemidis	3.88597			-
Bacteria.Firmicutes.Bacilli.Lactobacillales.Streptococcaceae.Streptococcus.Streptococcus_sanguinis	4.18897	ND	3.82386	0.00193211		Bacteria.Bacteroidetes.Bacteroidia.Bacteroidales.Prevotellaceae.Prevotella.Prevotella_salivae	2.33563			-		Bacteria.Firmicutes.Bacilli.Lactobacillales.Streptococcaceae.Streptococcus.Streptococcus_sanguinis	4.04444	PH	3.70732	0.0232902		Bacteria.Actinobacteria.Actinobacteria.Micrococcales.Micrococcaceae.Rothia.Rothia_sp_HMSC058E10	2.79389			-
Bacteria.Firmicutes.Negativicutes.Selenomonadales.Selenomonadaceae.Selenomonas.Selenomonas_artemidis	3.88597			-		Bacteria.Firmicutes.Bacilli.Lactobacillales.Streptococcaceae.Streptococcus.Streptococcus_sanguinis	4.70307			-		Bacteria.Firmicutes.Negativicutes.Selenomonadales.Selenomonadaceae.Selenomonas.Selenomonas_artemidis	2.57899			-		Bacteria.Spirochaetes.Spirochaetia.Spirochaetales.Spirochaetaceae.Treponema	4.30348			-
Bacteria.Actinobacteria.Actinobacteria.Micrococcales.Micrococcaceae.Rothia.Rothia_sp_HMSC058E10	1.66479			-		Bacteria.Firmicutes.Negativicutes.Selenomonadales.Selenomonadaceae.Selenomonas.Selenomonas_artemidis	3.29305			-		Bacteria.Spirochaetes.Spirochaetia.Spirochaetales.Spirochaetaceae.Treponema	4.92995			-		Bacteria.Actinobacteria.Actinobacteria.Corynebacteriales.Nocardiaceae.Rhodococcus.Rhodococcus_fascians	3.26687			-
Bacteria.Spirochaetes.Spirochaetia.Spirochaetales.Spirochaetaceae.Treponema	4.92995	PD	4.46743	0.00515896		Bacteria.Actinobacteria.Actinobacteria.Micrococcales.Micrococcaceae.Rothia.Rothia_sp_HMSC058E10	2.79389			-		Bacteria.Actinobacteria.Actinobacteria.Corynebacteriales.Nocardiaceae.Rhodococcus.Rhodococcus_fascians	0.478369			-		Bacteria.Proteobacteria.Gammaproteobacteria.Enterobacterales.Enterobacteriaceae.Klebsiella	3.70079			-
Bacteria.Actinobacteria.Actinobacteria.Corynebacteriales.Nocardiaceae.Rhodococcus.Rhodococcus_fascians	3.26687			-		Bacteria.Spirochaetes.Spirochaetia.Spirochaetales.Spirochaetaceae.Treponema	4.80575	PH	4.43671	0.000212183		Bacteria.Proteobacteria.Gammaproteobacteria.Enterobacterales.Enterobacteriaceae.Klebsiella	1.32418			-		Bacteria.Firmicutes.Bacilli.Lactobacillales.Streptococcaceae.Streptococcus.Streptococcus_sp_HMSC074F05	2.71841			-
Bacteria.Proteobacteria.Gammaproteobacteria.Enterobacterales.Enterobacteriaceae.Klebsiella	1.19943			-		Bacteria.Actinobacteria.Actinobacteria.Corynebacteriales.Nocardiaceae.Rhodococcus.Rhodococcus_fascians	2.45211			-		Bacteria.Firmicutes.Bacilli.Lactobacillales.Streptococcaceae.Streptococcus.Streptococcus_sp_HMSC074F05	0.774001			-		Bacteria.Bacteroidetes.Bacteroidia.Bacteroidales.Prevotellaceae.Prevotella.Prevotella_enoeca	2.67468			-
Bacteria.Firmicutes.Bacilli.Lactobacillales.Streptococcaceae.Streptococcus.Streptococcus_sp_HMSC074F05	2.71841			-		Bacteria.Proteobacteria.Gammaproteobacteria.Enterobacterales.Enterobacteriaceae.Klebsiella	3.70079			-		Bacteria.Bacteroidetes.Bacteroidia.Bacteroidales.Prevotellaceae.Prevotella.Prevotella_enoeca	2.72862			-		Bacteria.Tenericutes.Mollicutes	2.61461			-
Bacteria.Bacteroidetes.Bacteroidia.Bacteroidales.Prevotellaceae.Prevotella.Prevotella_enoeca	2.69724			-		Bacteria.Firmicutes.Bacilli.Lactobacillales.Streptococcaceae.Streptococcus.Streptococcus_sp_HMSC074F05	0.774001			-		Bacteria.Tenericutes.Mollicutes	2.37651	PH	2.64886	0.0422971		Bacteria.Spirochaetes.Spirochaetia.Spirochaetales.Spirochaetaceae.Treponema.Treponema_maltophilum	3.25456			-
Bacteria.Tenericutes.Mollicutes	2.61461			-		Bacteria.Bacteroidetes.Bacteroidia.Bacteroidales.Prevotellaceae.Prevotella.Prevotella_enoeca	2.72862			-		Bacteria.Spirochaetes.Spirochaetia.Spirochaetales.Spirochaetaceae.Treponema.Treponema_maltophilum	3.69094			-		Bacteria.Tenericutes.Mollicutes.Mycoplasmatales.Mycoplasmataceae.Mycoplasma.Mycoplasma_salivarium	2.61461			-
Bacteria.Spirochaetes.Spirochaetia.Spirochaetales.Spirochaetaceae.Treponema.Treponema_maltophilum	3.69094	PD	3.14552	0.00515896		Bacteria.Tenericutes.Mollicutes	2.37651	PH	3.25216	0.039344		Bacteria.Tenericutes.Mollicutes.Mycoplasmatales.Mycoplasmataceae.Mycoplasma.Mycoplasma_salivarium	2.37651	PH	2.63573	0.0422971		Bacteria.Firmicutes.Erysipelotrichia.Erysipelotrichales.Erysipelotrichaceae.Eggerthia	2.90481			-
Bacteria.Tenericutes.Mollicutes.Mycoplasmatales.Mycoplasmataceae.Mycoplasma.Mycoplasma_salivarium	2.61461			-		Bacteria.Spirochaetes.Spirochaetia.Spirochaetales.Spirochaetaceae.Treponema.Treponema_maltophilum	3.54646	PH	3.20836	0.00401655		Bacteria.Firmicutes.Erysipelotrichia.Erysipelotrichales.Erysipelotrichaceae.Eggerthia	3.45882			-		Bacteria.Spirochaetes.Spirochaetia.Spirochaetales.Spirochaetaceae.Treponema.Treponema_pedis	2.18528			-
Bacteria.Firmicutes.Erysipelotrichia.Erysipelotrichales.Erysipelotrichaceae.Eggerthia	3.45882			-		Bacteria.Tenericutes.Mollicutes.Mycoplasmatales.Mycoplasmataceae.Mycoplasma.Mycoplasma_salivarium	2.37651	PH	3.26339	0.039344		Bacteria.Spirochaetes.Spirochaetia.Spirochaetales.Spirochaetaceae.Treponema.Treponema_pedis	2.73934			-		Bacteria.Bacteroidetes.Bacteroidia.Bacteroidales.Prevotellaceae.Prevotella.Prevotella_denticola	2.51345			-
Bacteria.Spirochaetes.Spirochaetia.Spirochaetales.Spirochaetaceae.Treponema.Treponema_pedis	2.73934	PD	2.91804	0.0151774		Bacteria.Firmicutes.Erysipelotrichia.Erysipelotrichales.Erysipelotrichaceae.Eggerthia	2.96487			-		Bacteria.Bacteroidetes.Bacteroidia.Bacteroidales.Prevotellaceae.Prevotella.Prevotella_denticola	3.91897			-		Bacteria.Actinobacteria.Actinobacteria.Micrococcales.Cellulomonadaceae	2.81683			-
Bacteria.Bacteroidetes.Bacteroidia.Bacteroidales.Prevotellaceae.Prevotella.Prevotella_denticola	3.91897	PD	3.61359	0.0493662		Bacteria.Spirochaetes.Spirochaetia.Spirochaetales.Spirochaetaceae.Treponema.Treponema_pedis	2.37892	PH	3.63073	0.00200523		Bacteria.Actinobacteria.Actinobacteria.Micrococcales.Cellulomonadaceae	3.58521			-		Bacteria.Bacteroidetes.Bacteroidia.Bacteroidales.Porphyromonadaceae.Porphyromonas	4.31214			-
Bacteria.Actinobacteria.Actinobacteria.Micrococcales.Cellulomonadaceae	2.81683			-		Bacteria.Bacteroidetes.Bacteroidia.Bacteroidales.Prevotellaceae.Prevotella.Prevotella_denticola	3.36909			-		Bacteria.Bacteroidetes.Bacteroidia.Bacteroidales.Porphyromonadaceae.Porphyromonas	5.19328			-		Bacteria.Firmicutes.Bacilli.Lactobacillales.Enterococcaceae.Enterococcus.Enterococcus_faecalis	2.68967			-
Bacteria.Bacteroidetes.Bacteroidia.Bacteroidales.Porphyromonadaceae.Porphyromonas	5.19328	PD	4.8395	0.000285118		Bacteria.Actinobacteria.Actinobacteria.Micrococcales.Cellulomonadaceae	3.58521			-		Bacteria.Firmicutes.Bacilli.Lactobacillales.Enterococcaceae.Enterococcus.Enterococcus_faecalis	3.03084			-		Bacteria.Proteobacteria.Gammaproteobacteria.Pasteurellales.Pasteurellaceae.Aggregatibacter.Aggregatibacter_sp_oral_taxon_458	2.95273			-
Bacteria.Firmicutes.Bacilli.Lactobacillales.Enterococcaceae.Enterococcus.Enterococcus_faecalis	3.03084			-		Bacteria.Bacteroidetes.Bacteroidia.Bacteroidales.Porphyromonadaceae.Porphyromonas	5.10168	PH	4.7569	0.000157052		Bacteria.Proteobacteria.Gammaproteobacteria.Pasteurellales.Pasteurellaceae.Aggregatibacter.Aggregatibacter_sp_oral_taxon_458	2.80757			-		Bacteria.Actinobacteria.Coriobacteriia.Coriobacteriales.Atopobiaceae	4.23283			-
Bacteria.Proteobacteria.Gammaproteobacteria.Pasteurellales.Pasteurellaceae.Aggregatibacter.Aggregatibacter_sp_oral_taxon_458	2.81097	ND	2.85918	0.0305705		Bacteria.Firmicutes.Bacilli.Lactobacillales.Enterococcaceae.Enterococcus.Enterococcus_faecalis	2.68967			-		Bacteria.Actinobacteria.Coriobacteriia.Coriobacteriales.Atopobiaceae	4.59635			-		Bacteria.Firmicutes.Negativicutes.Selenomonadales.Selenomonadaceae.Centipeda.Centipeda_periodontii	3.00839			-
Bacteria.Actinobacteria.Coriobacteriia.Coriobacteriales.Atopobiaceae	4.59635			-		Bacteria.Proteobacteria.Gammaproteobacteria.Pasteurellales.Pasteurellaceae.Aggregatibacter.Aggregatibacter_sp_oral_taxon_458	2.95273			-		Bacteria.Firmicutes.Negativicutes.Selenomonadales.Selenomonadaceae.Centipeda.Centipeda_periodontii	3.03844			-		Bacteria.Proteobacteria.Betaproteobacteria.Neisseriales.Neisseriaceae.Morococcus.Morococcus_cerebrosus	3.09531			-
Bacteria.Firmicutes.Negativicutes.Selenomonadales.Selenomonadaceae.Centipeda.Centipeda_periodontii	2.90268			-		Bacteria.Actinobacteria.Coriobacteriia.Coriobacteriales.Atopobiaceae	4.24719	PH	3.77371	0.0233422		Bacteria.Firmicutes.Tissierellia.Tissierellales.Peptoniphilaceae.Finegoldia.Finegoldia_magna	2.75791			-		Bacteria.Bacteroidetes.Bacteroidia.Bacteroidales.Prevotellaceae.Prevotella.Prevotella_sp_ICM33	2.98241			-
Bacteria.Firmicutes.Tissierellia.Tissierellales.Peptoniphilaceae.Finegoldia.Finegoldia_magna	2.75791			-		Bacteria.Firmicutes.Negativicutes.Selenomonadales.Selenomonadaceae.Centipeda.Centipeda_periodontii	3.03844			-		Bacteria.Proteobacteria.Betaproteobacteria.Neisseriales.Neisseriaceae.Morococcus.Morococcus_cerebrosus	3.40902			-		Bacteria.Bacteroidetes.Flavobacteriia.Flavobacteriales.Flavobacteriaceae.Capnocytophaga	4.47897	ND	4.02624	0.0342937
Bacteria.Proteobacteria.Betaproteobacteria.Neisseriales.Neisseriaceae.Morococcus.Morococcus_cerebrosus	3.08828			-		Bacteria.Firmicutes.Tissierellia.Tissierellales.Peptoniphilaceae.Finegoldia.Finegoldia_magna	1.82119			-		Bacteria.Bacteroidetes.Bacteroidia.Bacteroidales.Prevotellaceae.Prevotella.Prevotella_sp_ICM33	1.85455	PH	3.55178	0.0134523		Bacteria.Firmicutes.Erysipelotrichia.Erysipelotrichales.Erysipelotrichaceae.Bulleidia.Bulleidia_extructa	2.99839			-
Bacteria.Bacteroidetes.Bacteroidia.Bacteroidales.Prevotellaceae.Prevotella.Prevotella_sp_ICM33	2.63987	ND	2.55807	0.0235199		Bacteria.Proteobacteria.Betaproteobacteria.Neisseriales.Neisseriaceae.Morococcus.Morococcus_cerebrosus	3.40902			-		Bacteria.Bacteroidetes.Flavobacteriia.Flavobacteriales.Flavobacteriaceae.Capnocytophaga	4.2075	PH	3.93613	0.0342937		Bacteria.Firmicutes.Bacilli.Lactobacillales.Streptococcaceae.Streptococcus.Streptococcus_mitis	4.77144			-
Bacteria.Bacteroidetes.Flavobacteriia.Flavobacteriales.Flavobacteriaceae.Capnocytophaga	4.47897	ND	4.13215	0.000157052		Bacteria.Bacteroidetes.Bacteroidia.Bacteroidales.Prevotellaceae.Prevotella.Prevotella_sp_ICM33	2.98241			-		Bacteria.Firmicutes.Erysipelotrichia.Erysipelotrichales.Erysipelotrichaceae.Bulleidia.Bulleidia_extructa	2.86689			-		Bacteria.Actinobacteria.Actinobacteria.Corynebacteriales.Corynebacteriaceae	4.60945			-
Bacteria.Firmicutes.Erysipelotrichia.Erysipelotrichales.Erysipelotrichaceae.Bulleidia.Bulleidia_extructa	2.99839			-		Bacteria.Bacteroidetes.Flavobacteriia.Flavobacteriales.Flavobacteriaceae.Capnocytophaga	4.2075			-		Bacteria.Firmicutes.Bacilli.Lactobacillales.Streptococcaceae.Streptococcus.Streptococcus_mitis	3.19676			-		Bacteria.Firmicutes.Bacilli.Lactobacillales.Streptococcaceae.Streptococcus.Streptococcus_sp_HMSC062B01	3.22881			-
Bacteria.Firmicutes.Bacilli.Lactobacillales.Streptococcaceae.Streptococcus.Streptococcus_mitis	3.47237	ND	3.0902	0.0409452		Bacteria.Firmicutes.Erysipelotrichia.Erysipelotrichales.Erysipelotrichaceae.Bulleidia.Bulleidia_extructa	2.86689			-		Bacteria.Actinobacteria.Actinobacteria.Corynebacteriales.Corynebacteriaceae	3.79897			-		Bacteria.Actinobacteria.Actinobacteria.Actinomycetales.Actinomycetaceae.Actinobaculum	4.15777	NH	3.94595	0.0191099
Bacteria.Actinobacteria.Actinobacteria.Corynebacteriales.Corynebacteriaceae	3.98724			-		Bacteria.Firmicutes.Bacilli.Lactobacillales.Streptococcaceae.Streptococcus.Streptococcus_mitis	4.77144			-		Bacteria.Firmicutes.Bacilli.Lactobacillales.Streptococcaceae.Streptococcus.Streptococcus_sp_HMSC062B01	2.2173			-		Bacteria.Actinobacteria.Actinobacteria.Corynebacteriales.Corynebacteriaceae.Corynebacterium	4.60945			-
Bacteria.Firmicutes.Bacilli.Lactobacillales.Streptococcaceae.Streptococcus.Streptococcus_sp_HMSC062B01	3.22881	ND	2.99029	0.0305705		Bacteria.Actinobacteria.Actinobacteria.Corynebacteriales.Corynebacteriaceae	4.60945	NH	4.24155	0.0191099		Bacteria.Actinobacteria.Actinobacteria.Actinomycetales.Actinomycetaceae.Actinobaculum	3.8729			-		Bacteria.Firmicutes.Negativicutes.Selenomonadales.Selenomonadaceae.Selenomonas.Selenomonas_sp_Marseille_P3560	2.57708			-
Bacteria.Actinobacteria.Actinobacteria.Actinomycetales.Actinomycetaceae.Actinobaculum	3.2873			-		Bacteria.Firmicutes.Bacilli.Lactobacillales.Streptococcaceae.Streptococcus.Streptococcus_sp_HMSC062B01	2.2173			-		Bacteria.Actinobacteria.Actinobacteria.Corynebacteriales.Corynebacteriaceae.Corynebacterium	3.79897			-		Bacteria.Firmicutes.Bacilli.Lactobacillales.Aerococcaceae.Abiotrophia.Abiotrophia_defectiva	3.42604			-
Bacteria.Actinobacteria.Actinobacteria.Corynebacteriales.Corynebacteriaceae.Corynebacterium	3.98724			-		Bacteria.Actinobacteria.Actinobacteria.Actinomycetales.Actinomycetaceae.Actinobaculum	4.15777			-		Bacteria.Firmicutes.Negativicutes.Selenomonadales.Selenomonadaceae.Selenomonas.Selenomonas_sp_Marseille_P3560	2.77705			-		Bacteria.Proteobacteria.Gammaproteobacteria.Cardiobacteriales	4.0175			-
Bacteria.Firmicutes.Negativicutes.Selenomonadales.Selenomonadaceae.Selenomonas.Selenomonas_sp_Marseille_P3560	2.77705			-		Bacteria.Actinobacteria.Actinobacteria.Corynebacteriales.Corynebacteriaceae.Corynebacterium	4.60945	NH	4.24155	0.0191099		Bacteria.Firmicutes.Bacilli.Lactobacillales.Aerococcaceae.Abiotrophia.Abiotrophia_defectiva	2.8295			-		Bacteria.Proteobacteria.Gammaproteobacteria.Pasteurellales.Pasteurellaceae	4.25193			-
Bacteria.Firmicutes.Bacilli.Lactobacillales.Aerococcaceae.Abiotrophia.Abiotrophia_defectiva	3.42604			-		Bacteria.Firmicutes.Negativicutes.Selenomonadales.Selenomonadaceae.Selenomonas.Selenomonas_sp_Marseille_P3560	2.57708			-		Bacteria.Proteobacteria.Gammaproteobacteria.Cardiobacteriales	3.71433	PH	3.35143	0.0281279		Bacteria.Bacteroidetes.Bacteroidia.Bacteroidales.Prevotellaceae.Prevotella.Prevotella_micans	3.11521			-
Bacteria.Proteobacteria.Gammaproteobacteria.Cardiobacteriales	3.55728	ND	2.98244	0.0206513		Bacteria.Firmicutes.Bacilli.Lactobacillales.Aerococcaceae.Abiotrophia.Abiotrophia_defectiva	3.3245			-		Bacteria.Proteobacteria.Gammaproteobacteria.Pasteurellales.Pasteurellaceae	4.37876	PH	4.07826	0.028306		Bacteria.Bacteroidetes.Bacteroidia.Bacteroidales.Prevotellaceae.Prevotella.Prevotella_melaninogenica	3.58528			-
Bacteria.Proteobacteria.Gammaproteobacteria.Pasteurellales.Pasteurellaceae	4.25193	ND	3.83411	0.0101369		Bacteria.Proteobacteria.Gammaproteobacteria.Cardiobacteriales	4.0175			-		Bacteria.Bacteroidetes.Bacteroidia.Bacteroidales.Prevotellaceae.Prevotella.Prevotella_micans	3.4625			-		Bacteria.Bacteroidetes.Bacteroidia.Bacteroidales.Prevotellaceae.Prevotella.Prevotella_loescheii	2.66544			-
Bacteria.Bacteroidetes.Bacteroidia.Bacteroidales.Prevotellaceae.Prevotella.Prevotella_micans	3.11521			-		Bacteria.Proteobacteria.Gammaproteobacteria.Pasteurellales.Pasteurellaceae	4.37876			-		Bacteria.Bacteroidetes.Bacteroidia.Bacteroidales.Prevotellaceae.Prevotella.Prevotella_melaninogenica	2.85249			-		Bacteria.Firmicutes.Bacilli.Lactobacillales.Enterococcaceae	2.68967			-
Bacteria.Bacteroidetes.Bacteroidia.Bacteroidales.Prevotellaceae.Prevotella.Prevotella_melaninogenica	3.15721			-		Bacteria.Bacteroidetes.Bacteroidia.Bacteroidales.Prevotellaceae.Prevotella.Prevotella_micans	3.4625			-		Bacteria.Bacteroidetes.Bacteroidia.Bacteroidales.Prevotellaceae.Prevotella.Prevotella_loescheii	2.19794	PH	3.03678	0.0153902		Bacteria.Bacteroidetes.Flavobacteriia.Flavobacteriales.Flavobacteriaceae.Capnocytophaga.Capnocytophaga_ochracea	3.25276			-
Bacteria.Bacteroidetes.Bacteroidia.Bacteroidales.Prevotellaceae.Prevotella.Prevotella_loescheii	2.66544	ND	2.66859	0.00553981		Bacteria.Bacteroidetes.Bacteroidia.Bacteroidales.Prevotellaceae.Prevotella.Prevotella_melaninogenica	3.58528			-		Bacteria.Firmicutes.Bacilli.Lactobacillales.Enterococcaceae	3.03084			-		Bacteria.Actinobacteria.Actinobacteria.Micrococcales	4.66521			-
Bacteria.Firmicutes.Bacilli.Lactobacillales.Enterococcaceae	3.03084			-		Bacteria.Bacteroidetes.Bacteroidia.Bacteroidales.Prevotellaceae.Prevotella.Prevotella_loescheii	2.62519			-		Bacteria.Bacteroidetes.Flavobacteriia.Flavobacteriales.Flavobacteriaceae.Capnocytophaga.Capnocytophaga_ochracea	2.90106	PH	2.84471	0.0235199		Bacteria.Bacteroidetes.Flavobacteriia.Flavobacteriales.Flavobacteriaceae.Capnocytophaga.Capnocytophaga_granulosa	2.58596			-
Bacteria.Bacteroidetes.Flavobacteriia.Flavobacteriales.Flavobacteriaceae.Capnocytophaga.Capnocytophaga_ochracea	3.25276	ND	2.92951	0.00154183		Bacteria.Firmicutes.Bacilli.Lactobacillales.Enterococcaceae	2.68967			-		Bacteria.Actinobacteria.Actinobacteria.Micrococcales	4.28346			-		Bacteria.Actinobacteria.Coriobacteriia.Coriobacteriales.Atopobiaceae.Atopobium.Atopobium_sp_oral_taxon_199	4.02078			-
Bacteria.Actinobacteria.Actinobacteria.Micrococcales	4.0809			-		Bacteria.Bacteroidetes.Flavobacteriia.Flavobacteriales.Flavobacteriaceae.Capnocytophaga.Capnocytophaga_ochracea	3.21668			-		Bacteria.Bacteroidetes.Flavobacteriia.Flavobacteriales.Flavobacteriaceae.Capnocytophaga.Capnocytophaga_granulosa	2.94842			-		Bacteria.Bacteroidetes.Bacteroidia.Bacteroidales.Prevotellaceae.Prevotella.Prevotella_dentalis	2.48786			-
Bacteria.Bacteroidetes.Flavobacteriia.Flavobacteriales.Flavobacteriaceae.Capnocytophaga.Capnocytophaga_granulosa	2.24737			-		Bacteria.Actinobacteria.Actinobacteria.Micrococcales	4.66521			-		Bacteria.Actinobacteria.Coriobacteriia.Coriobacteriales.Atopobiaceae.Atopobium.Atopobium_sp_oral_taxon_199	3.22719			-		Bacteria.Proteobacteria.Betaproteobacteria.Neisseriales.Neisseriaceae.Neisseria.Neisseria_sp_GT4A_CT1	2.45658			-
Bacteria.Actinobacteria.Coriobacteriia.Coriobacteriales.Atopobiaceae.Atopobium.Atopobium_sp_oral_taxon_199	4.02078			-		Bacteria.Bacteroidetes.Flavobacteriia.Flavobacteriales.Flavobacteriaceae.Capnocytophaga.Capnocytophaga_granulosa	2.94842			-		Bacteria.Bacteroidetes.Bacteroidia.Bacteroidales.Prevotellaceae.Prevotella.Prevotella_dentalis	2.48134			-		Bacteria.Firmicutes.Bacilli.Lactobacillales.Streptococcaceae.Streptococcus.Streptococcus_sp_oral_taxon_056	3.04402			-
Bacteria.Bacteroidetes.Bacteroidia.Bacteroidales.Prevotellaceae.Prevotella.Prevotella_dentalis	2.48786			-		Bacteria.Actinobacteria.Coriobacteriia.Coriobacteriales.Atopobiaceae.Atopobium.Atopobium_sp_oral_taxon_199	3.22719	PH	3.28709	0.0287583		Bacteria.Proteobacteria.Betaproteobacteria.Neisseriales.Neisseriaceae.Neisseria.Neisseria_sp_GT4A_CT1	3.37467			-		Bacteria.Proteobacteria.Betaproteobacteria.Neisseriales.Neisseriaceae.Neisseria.Neisseria_sp_HMSC065D04	3.49033			-
Bacteria.Proteobacteria.Betaproteobacteria.Neisseriales.Neisseriaceae.Neisseria.Neisseria_sp_GT4A_CT1	2.45658	ND	2.65942	0.0305705		Bacteria.Bacteroidetes.Bacteroidia.Bacteroidales.Prevotellaceae.Prevotella.Prevotella_dentalis	2.33015	PH	3.49208	0.0478344		Bacteria.Firmicutes.Bacilli.Lactobacillales.Streptococcaceae.Streptococcus.Streptococcus_sp_oral_taxon_056	2.39738			-		Bacteria.Firmicutes.Erysipelotrichia.Erysipelotrichales.Erysipelotrichaceae.Eggerthia.Eggerthia_catenaformis	2.90481			-
Bacteria.Firmicutes.Bacilli.Lactobacillales.Streptococcaceae.Streptococcus.Streptococcus_sp_oral_taxon_056	2.3778	ND	2.61198	0.0423462		Bacteria.Proteobacteria.Betaproteobacteria.Neisseriales.Neisseriaceae.Neisseria.Neisseria_sp_GT4A_CT1	3.37467			-		Bacteria.Proteobacteria.Betaproteobacteria.Neisseriales.Neisseriaceae.Neisseria.Neisseria_sp_HMSC065D04	2.97631			-		Bacteria.Proteobacteria.Epsilonproteobacteria.Campylobacterales	4.00622	ND	3.53404	0.0065017
Bacteria.Proteobacteria.Betaproteobacteria.Neisseriales.Neisseriaceae.Neisseria.Neisseria_sp_HMSC065D04	3.49033	ND	3.26442	0.0130512		Bacteria.Firmicutes.Bacilli.Lactobacillales.Streptococcaceae.Streptococcus.Streptococcus_sp_oral_taxon_056	3.04402			-		Bacteria.Firmicutes.Erysipelotrichia.Erysipelotrichales.Erysipelotrichaceae.Eggerthia.Eggerthia_catenaformis	3.45882			-		Bacteria.Actinobacteria.Actinobacteria.Actinomycetales.Actinomycetaceae.Actinobaculum.Actinobaculum_sp_oral_taxon_183	4.15777	NH	3.94595	0.0191099
Bacteria.Firmicutes.Erysipelotrichia.Erysipelotrichales.Erysipelotrichaceae.Eggerthia.Eggerthia_catenaformis	3.45882			-		Bacteria.Proteobacteria.Betaproteobacteria.Neisseriales.Neisseriaceae.Neisseria.Neisseria_sp_HMSC065D04	2.97631			-		Bacteria.Proteobacteria.Epsilonproteobacteria.Campylobacterales	4.31624			-		Bacteria.Bacteroidetes.Bacteroidia.Bacteroidales.Prevotellaceae.Prevotella.Prevotella_fusca	2.85664			-
Bacteria.Proteobacteria.Epsilonproteobacteria.Campylobacterales	4.31624			-		Bacteria.Firmicutes.Erysipelotrichia.Erysipelotrichales.Erysipelotrichaceae.Eggerthia.Eggerthia_catenaformis	2.96487			-		Bacteria.Actinobacteria.Actinobacteria.Actinomycetales.Actinomycetaceae.Actinobaculum.Actinobaculum_sp_oral_taxon_183	3.8729			-		Bacteria.Firmicutes.Bacilli	5.32843			-
Bacteria.Actinobacteria.Actinobacteria.Actinomycetales.Actinomycetaceae.Actinobaculum.Actinobaculum_sp_oral_taxon_183	3.2873			-		Bacteria.Proteobacteria.Epsilonproteobacteria.Campylobacterales	4.09662	PH	3.63162	0.0283655		Bacteria.Bacteroidetes.Bacteroidia.Bacteroidales.Prevotellaceae.Prevotella.Prevotella_fusca	2.95479			-		Bacteria.Actinobacteria.Actinobacteria.Actinomycetales.Actinomycetaceae.Actinomyces.Actinomyces_sp_ICM54	2.49406			-
Bacteria.Bacteroidetes.Bacteroidia.Bacteroidales.Prevotellaceae.Prevotella.Prevotella_fusca	2.85664			-		Bacteria.Actinobacteria.Actinobacteria.Actinomycetales.Actinomycetaceae.Actinobaculum.Actinobaculum_sp_oral_taxon_183	4.15777			-		Bacteria.Firmicutes.Bacilli	4.78359	PH	4.36904	0.00815097		Bacteria.Proteobacteria.Betaproteobacteria.Neisseriales.Neisseriaceae.Neisseria.Neisseria_meningitidis	3.62911			-
Bacteria.Firmicutes.Bacilli	5.12219	ND	4.74688	0.000285118		Bacteria.Bacteroidetes.Bacteroidia.Bacteroidales.Prevotellaceae.Prevotella.Prevotella_fusca	2.95479	PH	3.3388	0.0386019		Bacteria.Actinobacteria.Actinobacteria.Actinomycetales.Actinomycetaceae.Actinomyces.Actinomyces_sp_ICM54	2.87737			-		Bacteria.Firmicutes.Bacilli.Lactobacillales.Streptococcaceae.Streptococcus.Streptococcus_pseudopneumoniae	3.29796			-
Bacteria.Actinobacteria.Actinobacteria.Actinomycetales.Actinomycetaceae.Actinomyces.Actinomyces_sp_ICM54	2.87737			-		Bacteria.Firmicutes.Bacilli	5.32843			-		Bacteria.Proteobacteria.Betaproteobacteria.Neisseriales.Neisseriaceae.Neisseria.Neisseria_meningitidis	3.51305			-		Bacteria.Firmicutes.Clostridia.Clostridiales.Lachnospiraceae.Shuttleworthia	2.82057			-
Bacteria.Proteobacteria.Betaproteobacteria.Neisseriales.Neisseriaceae.Neisseria.Neisseria_meningitidis	3.62911	ND	3.35517	0.0174266		Bacteria.Actinobacteria.Actinobacteria.Actinomycetales.Actinomycetaceae.Actinomyces.Actinomyces_sp_ICM54	2.5544			-		Bacteria.Firmicutes.Bacilli.Lactobacillales.Streptococcaceae.Streptococcus.Streptococcus_pseudopneumoniae	2.45139			-		Bacteria.Actinobacteria.Actinobacteria.Actinomycetales.Actinomycetaceae.Actinomyces.Actinomyces_gerencseriae	4.57287			-
Bacteria.Firmicutes.Bacilli.Lactobacillales.Streptococcaceae.Streptococcus.Streptococcus_pseudopneumoniae	2.34942			-		Bacteria.Proteobacteria.Betaproteobacteria.Neisseriales.Neisseriaceae.Neisseria.Neisseria_meningitidis	3.56834			-		Bacteria.Firmicutes.Clostridia.Clostridiales.Lachnospiraceae.Shuttleworthia	2.64383			-		Bacteria.Actinobacteria.Actinobacteria.Corynebacteriales.Corynebacteriaceae.Corynebacterium.Corynebacterium_matruchotii	4.48339			-
Bacteria.Firmicutes.Clostridia.Clostridiales.Lachnospiraceae.Shuttleworthia	2.82057			-		Bacteria.Firmicutes.Bacilli.Lactobacillales.Streptococcaceae.Streptococcus.Streptococcus_pseudopneumoniae	3.29796			-		Bacteria.Actinobacteria.Actinobacteria.Actinomycetales.Actinomycetaceae.Actinomyces.Actinomyces_gerencseriae	3.5783			-		Bacteria.Bacteroidetes.Bacteroidia.Bacteroidales.Prevotellaceae	5.17975	ND	4.66003	0.0283655
Bacteria.Actinobacteria.Actinobacteria.Actinomycetales.Actinomycetaceae.Actinomyces.Actinomyces_gerencseriae	4.13387			-		Bacteria.Firmicutes.Clostridia.Clostridiales.Lachnospiraceae.Shuttleworthia	2.15918			-		Bacteria.Actinobacteria.Actinobacteria.Corynebacteriales.Corynebacteriaceae.Corynebacterium.Corynebacterium_matruchotii	3.65611	PH	3.43562	0.0281279		Bacteria.Tenericutes	2.61461			-
Bacteria.Actinobacteria.Actinobacteria.Corynebacteriales.Corynebacteriaceae.Corynebacterium.Corynebacterium_matruchotii	3.95529			-		Bacteria.Actinobacteria.Actinobacteria.Actinomycetales.Actinomycetaceae.Actinomyces.Actinomyces_gerencseriae	4.57287			-		Bacteria.Proteobacteria.Betaproteobacteria.Neisseriales.Neisseriaceae.Neisseria.Neisseria_sp_HMSC70E02	4.15235	PH	3.88316	0.0497176		Bacteria.Actinobacteria.Actinobacteria.Micrococcales.Dermacoccaceae	3.51848			-
Bacteria.Proteobacteria.Betaproteobacteria.Neisseriales.Neisseriaceae.Neisseria.Neisseria_sp_HMSC70E02	3.23374	ND	3.02717	0.00259872		Bacteria.Actinobacteria.Actinobacteria.Corynebacteriales.Corynebacteriaceae.Corynebacterium.Corynebacterium_matruchotii	4.48339	NH	4.1144	0.0493662		Bacteria.Tenericutes	2.37651	PH	2.63635	0.0422971		Bacteria.Firmicutes.Negativicutes.Selenomonadales.Selenomonadaceae.Selenomonas.Selenomonas_sp_oral_taxon_149	2.26511			-
Bacteria.Tenericutes	2.61461			-		Bacteria.Proteobacteria.Betaproteobacteria.Neisseriales.Neisseriaceae.Neisseria.Neisseria_sp_HMSC70E02	4.15235			-		Bacteria.Actinobacteria.Actinobacteria.Micrococcales.Dermacoccaceae	3.77347			-		Bacteria.Proteobacteria.Betaproteobacteria.Burkholderiales.Burkholderiaceae.Burkholderia	2.97422			-
Bacteria.Actinobacteria.Actinobacteria.Micrococcales.Dermacoccaceae	3.51848			-		Bacteria.Tenericutes	2.37651	PH	3.26007	0.039344		Bacteria.Firmicutes.Negativicutes.Selenomonadales.Selenomonadaceae.Selenomonas.Selenomonas_sp_oral_taxon_149	2.32998			-		Bacteria.Bacteroidetes.Bacteroidia.Bacteroidales.Prevotellaceae.Prevotella.Prevotella_baroniae	2.7482			-
Bacteria.Firmicutes.Negativicutes.Selenomonadales.Selenomonadaceae.Selenomonas.Selenomonas_sp_oral_taxon_149	2.32998			-		Bacteria.Actinobacteria.Actinobacteria.Micrococcales.Dermacoccaceae	3.77347			-		Bacteria.Bacteroidetes.Bacteroidia.Bacteroidales.Prevotellaceae.Prevotella.Prevotella_baroniae	3.60757			-		Bacteria.Proteobacteria.Gammaproteobacteria.Cardiobacteriales.Cardiobacteriaceae	4.0175			-
Bacteria.Proteobacteria.Betaproteobacteria.Burkholderiales.Burkholderiaceae.Burkholderia	2.97422			-		Bacteria.Firmicutes.Negativicutes.Selenomonadales.Selenomonadaceae.Selenomonas.Selenomonas_sp_oral_taxon_149	2.22402			-		Bacteria.Proteobacteria.Gammaproteobacteria.Cardiobacteriales.Cardiobacteriaceae	3.71433	PH	3.35143	0.0281279		Bacteria.Bacteroidetes.Bacteroidia.Bacteroidales.Prevotellaceae.Alloprevotella.Alloprevotella_rava	2.69088			-
Bacteria.Bacteroidetes.Bacteroidia.Bacteroidales.Prevotellaceae.Prevotella.Prevotella_baroniae	3.60757			-		Bacteria.Bacteroidetes.Bacteroidia.Bacteroidales.Prevotellaceae.Prevotella.Prevotella_baroniae	2.7275			-		Bacteria.Bacteroidetes.Bacteroidia.Bacteroidales.Prevotellaceae.Alloprevotella.Alloprevotella_rava	2.51973			-		Bacteria.Firmicutes.Negativicutes.Selenomonadales.Selenomonadaceae.Selenomonas.Selenomonas_sp_CM52	2.66343			-
Bacteria.Proteobacteria.Gammaproteobacteria.Cardiobacteriales.Cardiobacteriaceae	3.55728	ND	2.98244	0.0206513		Bacteria.Proteobacteria.Gammaproteobacteria.Cardiobacteriales.Cardiobacteriaceae	4.0175			-		Bacteria.Firmicutes.Negativicutes.Selenomonadales.Selenomonadaceae.Selenomonas.Selenomonas_sp_CM52	3.2254			-		Bacteria.Synergistetes.Synergistia.Synergistales.Synergistaceae.Synergistes	0			-
Bacteria.Bacteroidetes.Bacteroidia.Bacteroidales.Prevotellaceae.Alloprevotella.Alloprevotella_rava	2.69088			-		Bacteria.Bacteroidetes.Bacteroidia.Bacteroidales.Prevotellaceae.Alloprevotella.Alloprevotella_rava	2.30758			-		Bacteria.Synergistetes.Synergistia.Synergistales.Synergistaceae.Synergistes	3.02549			-		Bacteria.Firmicutes.Clostridia.Clostridiales	4.7338			-
Bacteria.Firmicutes.Negativicutes.Selenomonadales.Selenomonadaceae.Selenomonas.Selenomonas_sp_CM52	3.2254			-		Bacteria.Firmicutes.Negativicutes.Selenomonadales.Selenomonadaceae.Selenomonas.Selenomonas_sp_CM52	2.84785			-		Bacteria.Firmicutes.Bacilli.Lactobacillales.Streptococcaceae.Streptococcus.Streptococcus_pneumoniae	2.22105	PH	3.52932	0.0182159		Bacteria.Firmicutes.Clostridia.Clostridiales.Lachnospiraceae.Shuttleworthia.Shuttleworthia_satelles	2.53778			-
Bacteria.Synergistetes.Synergistia.Synergistales.Synergistaceae.Synergistes	3.02549			-		Bacteria.Synergistetes.Synergistia.Synergistales.Synergistaceae.Synergistes	2.49566	PH	3.6708	0.0305705		Bacteria.Firmicutes.Clostridia.Clostridiales	4.96829			-		Bacteria.Fusobacteria.Fusobacteriia.Fusobacteriales.Fusobacteriaceae.Fusobacterium.Fusobacterium_sp_OBRC1	2.8692			-
Bacteria.Firmicutes.Bacilli.Lactobacillales.Streptococcaceae.Streptococcus.Streptococcus_pneumoniae	2.34454			-		Bacteria.Firmicutes.Bacilli.Lactobacillales.Streptococcaceae.Streptococcus.Streptococcus_pneumoniae	3.35041			-		Bacteria.Firmicutes.Clostridia.Clostridiales.Lachnospiraceae.Shuttleworthia.Shuttleworthia_satelles	2.46239			-		Bacteria.Actinobacteria.Coriobacteriia.Coriobacteriales	4.23283			-
Bacteria.Firmicutes.Clostridia.Clostridiales	4.96829			-		Bacteria.Firmicutes.Clostridia.Clostridiales	4.91901	PH	4.46021	0.000880743		Bacteria.Fusobacteria.Fusobacteriia.Fusobacteriales.Fusobacteriaceae.Fusobacterium.Fusobacterium_sp_OBRC1	2.279	PH	2.78347	0.0359992		Bacteria.Proteobacteria.Betaproteobacteria.Neisseriales.Neisseriaceae.Eikenella.Eikenella_sp_HMSC061C02	2.80389			-
Bacteria.Firmicutes.Clostridia.Clostridiales.Lachnospiraceae.Shuttleworthia.Shuttleworthia_satelles	2.53778			-		Bacteria.Firmicutes.Clostridia.Clostridiales.Lachnospiraceae.Shuttleworthia.Shuttleworthia_satelles	1.75211			-		Bacteria.Actinobacteria.Coriobacteriia.Coriobacteriales	4.59635			-		Bacteria.Firmicutes.Bacilli.Lactobacillales.Streptococcaceae.Streptococcus.Streptococcus_milleri	2.40452			-
Bacteria.Fusobacteria.Fusobacteriia.Fusobacteriales.Fusobacteriaceae.Fusobacterium.Fusobacterium_sp_OBRC1	2.8692	ND	2.59998	0.00220165		Bacteria.Fusobacteria.Fusobacteriia.Fusobacteriales.Fusobacteriaceae.Fusobacterium.Fusobacterium_sp_OBRC1	2.279			-		Bacteria.Proteobacteria.Betaproteobacteria.Neisseriales.Neisseriaceae.Eikenella.Eikenella_sp_HMSC061C02	1.59468			-		Bacteria.Firmicutes.Negativicutes.Selenomonadales.Selenomonadaceae.Selenomonas	4.32352			-
Bacteria.Actinobacteria.Coriobacteriia.Coriobacteriales	4.59635			-		Bacteria.Actinobacteria.Coriobacteriia.Coriobacteriales	4.24719	PH	3.77371	0.0233422		Bacteria.Firmicutes.Bacilli.Lactobacillales.Streptococcaceae.Streptococcus.Streptococcus_milleri	2.53627	PH	3.54914	0.0305705		Bacteria.Actinobacteria.Coriobacteriia.Coriobacteriales.Atopobiaceae.Atopobium.Atopobium_rimae	2.55615			-
Bacteria.Proteobacteria.Betaproteobacteria.Neisseriales.Neisseriaceae.Eikenella.Eikenella_sp_HMSC061C02	2.80389	ND	2.6512	0.00517529		Bacteria.Proteobacteria.Betaproteobacteria.Neisseriales.Neisseriaceae.Eikenella.Eikenella_sp_HMSC061C02	2.04387			-		Bacteria.Firmicutes.Negativicutes.Selenomonadales.Selenomonadaceae.Selenomonas	4.08659			-		Bacteria.Proteobacteria.Betaproteobacteria.Burkholderiales.Burkholderiaceae.Lautropia	4.61336			-
Bacteria.Firmicutes.Bacilli.Lactobacillales.Streptococcaceae.Streptococcus.Streptococcus_milleri	2.40452	ND	2.7434	0.0305705		Bacteria.Firmicutes.Bacilli.Lactobacillales.Streptococcaceae.Streptococcus.Streptococcus_milleri	2.53627			-		Bacteria.Actinobacteria.Coriobacteriia.Coriobacteriales.Atopobiaceae.Atopobium.Atopobium_rimae	3.10298			-		Bacteria.Fusobacteria.Fusobacteriia.Fusobacteriales.Leptotrichiaceae.Leptotrichia.Leptotrichia_hofstadii	2.44735			-
Bacteria.Firmicutes.Negativicutes.Selenomonadales.Selenomonadaceae.Selenomonas	4.32352			-		Bacteria.Firmicutes.Negativicutes.Selenomonadales.Selenomonadaceae.Selenomonas	4.12936			-		Bacteria.Proteobacteria.Betaproteobacteria.Burkholderiales.Burkholderiaceae.Lautropia	3.96836			-		Bacteria.Actinobacteria.Coriobacteriia.Coriobacteriales.Atopobiaceae.Atopobium	4.04634			-
Bacteria.Actinobacteria.Coriobacteriia.Coriobacteriales.Atopobiaceae.Atopobium.Atopobium_rimae	2.44278			-		Bacteria.Actinobacteria.Coriobacteriia.Coriobacteriales.Atopobiaceae.Atopobium.Atopobium_rimae	3.10298			-		Bacteria.Fusobacteria.Fusobacteriia.Fusobacteriales.Leptotrichiaceae.Leptotrichia.Leptotrichia_hofstadii	1.94016			-		Bacteria.Actinobacteria.Actinobacteria.Actinomycetales.Actinomycetaceae.Actinomyces.Actinomyces_sp_oral_taxon_877	3.37818			-
Bacteria.Proteobacteria.Betaproteobacteria.Burkholderiales.Burkholderiaceae.Lautropia	3.74963	ND	3.18836	0.0251936		Bacteria.Proteobacteria.Betaproteobacteria.Burkholderiales.Burkholderiaceae.Lautropia	4.61336			-		Bacteria.Actinobacteria.Coriobacteriia.Coriobacteriales.Atopobiaceae.Atopobium	3.94405			-		Archaea.Euryarchaeota.Methanobacteria	2.02243			-
Bacteria.Fusobacteria.Fusobacteriia.Fusobacteriales.Leptotrichiaceae.Leptotrichia.Leptotrichia_hofstadii	2.39506	ND	3.08428	0.0108094		Bacteria.Fusobacteria.Fusobacteriia.Fusobacteriales.Leptotrichiaceae.Leptotrichia.Leptotrichia_hofstadii	2.44735			-		Bacteria.Actinobacteria.Actinobacteria.Actinomycetales.Actinomycetaceae.Actinomyces.Actinomyces_sp_oral_taxon_877	2.63082			-		Bacteria.Firmicutes.Negativicutes.Selenomonadales	4.33243			-
Bacteria.Actinobacteria.Coriobacteriia.Coriobacteriales.Atopobiaceae.Atopobium	4.04634			-		Bacteria.Actinobacteria.Coriobacteriia.Coriobacteriales.Atopobiaceae.Atopobium	3.79647			-		Archaea.Euryarchaeota.Methanobacteria	3.52651			-		Bacteria.Fusobacteria.Fusobacteriia.Fusobacteriales.Leptotrichiaceae.Leptotrichia	4.01131			-
Bacteria.Actinobacteria.Actinobacteria.Actinomycetales.Actinomycetaceae.Actinomyces.Actinomyces_sp_oral_taxon_877	2.98676			-		Bacteria.Actinobacteria.Actinobacteria.Actinomycetales.Actinomycetaceae.Actinomyces.Actinomyces_sp_oral_taxon_877	3.37818			-		Bacteria.Firmicutes.Negativicutes.Selenomonadales	4.11414			-		Bacteria.Firmicutes.Clostridia.Clostridiales.Peptostreptococcaceae.Peptostreptococcus	3.76005			-
Archaea.Euryarchaeota.Methanobacteria	3.52651			-		Archaea.Euryarchaeota.Methanobacteria	2.70627			-		Bacteria.Fusobacteria.Fusobacteriia.Fusobacteriales.Leptotrichiaceae.Leptotrichia	3.71886			-		Bacteria.Firmicutes.Bacilli.Lactobacillales.Streptococcaceae.Streptococcus.Streptococcus_sp_UMB1385	3.75734			-
Bacteria.Firmicutes.Negativicutes.Selenomonadales	4.33243			-		Bacteria.Firmicutes.Negativicutes.Selenomonadales	4.16104			-		Bacteria.Firmicutes.Clostridia.Clostridiales.Peptostreptococcaceae.Peptostreptococcus	3.5329			-		Bacteria.Synergistetes.Synergistia.Synergistales.Synergistaceae.Synergistes.Synergistes_jonesii	0			-
Bacteria.Fusobacteria.Fusobacteriia.Fusobacteriales.Leptotrichiaceae.Leptotrichia	4.01131	ND	3.64711	0.00147434		Bacteria.Fusobacteria.Fusobacteriia.Fusobacteriales.Leptotrichiaceae.Leptotrichia	3.97562			-		Bacteria.Firmicutes.Bacilli.Lactobacillales.Streptococcaceae.Streptococcus.Streptococcus_sp_UMB1385	1.19293			-		Bacteria.Proteobacteria.Epsilonproteobacteria.Campylobacterales.Campylobacteraceae.Campylobacter.Campylobacter_concisus	3.12916			-
Bacteria.Firmicutes.Clostridia.Clostridiales.Peptostreptococcaceae.Peptostreptococcus	3.76005			-		Bacteria.Firmicutes.Clostridia.Clostridiales.Peptostreptococcaceae.Peptostreptococcus	3.5329			-		Bacteria.Synergistetes.Synergistia.Synergistales.Synergistaceae.Synergistes.Synergistes_jonesii	3.02549			-		Bacteria.Bacteroidetes.Flavobacteriia.Flavobacteriales.Flavobacteriaceae.Capnocytophaga.Capnocytophaga_sp_oral_taxon_336	2.33947			-
Bacteria.Firmicutes.Bacilli.Lactobacillales.Streptococcaceae.Streptococcus.Streptococcus_sp_UMB1385	1.76452			-		Bacteria.Firmicutes.Bacilli.Lactobacillales.Streptococcaceae.Streptococcus.Streptococcus_sp_UMB1385	3.75734	NH	3.57539	0.0329224		Bacteria.Proteobacteria.Epsilonproteobacteria.Campylobacterales.Campylobacteraceae.Campylobacter.Campylobacter_concisus	3.00641			-		Bacteria.Proteobacteria.Betaproteobacteria.Burkholderiales.Comamonadaceae.Ottowia	3.37092			-
Bacteria.Synergistetes.Synergistia.Synergistales.Synergistaceae.Synergistes.Synergistes_jonesii	3.02549			-		Bacteria.Synergistetes.Synergistia.Synergistales.Synergistaceae.Synergistes.Synergistes_jonesii	2.49566	PH	3.6813	0.0305705		Bacteria.Bacteroidetes.Flavobacteriia.Flavobacteriales.Flavobacteriaceae.Capnocytophaga.Capnocytophaga_sp_oral_taxon_336	2.38835			-		Bacteria.Proteobacteria.Deltaproteobacteria.Desulfobacterales	2.9659			-
Bacteria.Proteobacteria.Epsilonproteobacteria.Campylobacterales.Campylobacteraceae.Campylobacter.Campylobacter_concisus	3.12916			-		Bacteria.Proteobacteria.Epsilonproteobacteria.Campylobacterales.Campylobacteraceae.Campylobacter.Campylobacter_concisus	3.00641			-		Bacteria.Proteobacteria.Betaproteobacteria.Burkholderiales.Comamonadaceae.Ottowia	3.35878			-		Bacteria.Bacteroidetes.Bacteroidia.Bacteroidales.Tannerellaceae	4.29784			-
Bacteria.Bacteroidetes.Flavobacteriia.Flavobacteriales.Flavobacteriaceae.Capnocytophaga.Capnocytophaga_sp_oral_taxon_336	2.33947			-		Bacteria.Bacteroidetes.Flavobacteriia.Flavobacteriales.Flavobacteriaceae.Capnocytophaga.Capnocytophaga_sp_oral_taxon_336	2.38835			-		Bacteria.Proteobacteria.Deltaproteobacteria.Desulfobacterales	4.41505			-		Bacteria.Bacteroidetes.Bacteroidia.Bacteroidales	5.28471	ND	4.76008	0.0191099
Bacteria.Proteobacteria.Betaproteobacteria.Burkholderiales.Comamonadaceae.Ottowia	3.37092			-		Bacteria.Proteobacteria.Betaproteobacteria.Burkholderiales.Comamonadaceae.Ottowia	3.35878			-		Bacteria.Bacteroidetes.Bacteroidia.Bacteroidales.Tannerellaceae	5.0257			-		Bacteria.Bacteroidetes.Flavobacteriia.Flavobacteriales.Flavobacteriaceae.Capnocytophaga.Capnocytophaga_sp_oral_taxon_338	3.26759	ND	3.31464	0.040489
Bacteria.Proteobacteria.Deltaproteobacteria.Desulfobacterales	4.41505			-		Bacteria.Proteobacteria.Deltaproteobacteria.Desulfobacterales	3.93688	PH	3.62603	0.00401655		Bacteria.Bacteroidetes.Bacteroidia.Bacteroidales	5.60385			-		Bacteria.Firmicutes.Clostridia.Clostridiales.Clostridiales_Family_XIII_Incertae_Sedis.Mogibacterium.Mogibacterium_pumilum	2.54709			-
Bacteria.Bacteroidetes.Bacteroidia.Bacteroidales.Tannerellaceae	5.0257	PD	4.60027	0.0031971		Bacteria.Bacteroidetes.Bacteroidia.Bacteroidales.Tannerellaceae	4.79136	PH	4.39443	0.000506541		Bacteria.Bacteroidetes.Flavobacteriia.Flavobacteriales.Flavobacteriaceae.Capnocytophaga.Capnocytophaga_sp_oral_taxon_338	2.29904			-		Bacteria.Firmicutes.Erysipelotrichia	3.64186			-
Bacteria.Bacteroidetes.Bacteroidia.Bacteroidales	5.60385	PD	5.01599	0.00407199		Bacteria.Bacteroidetes.Bacteroidia.Bacteroidales	5.47483	PH	5.01271	0.000880743		Bacteria.Firmicutes.Clostridia.Clostridiales.Clostridiales_Family_XIII_Incertae_Sedis.Mogibacterium.Mogibacterium_pumilum	2.28193			-		Bacteria.Actinobacteria.Actinobacteria.Bifidobacteriales.Bifidobacteriaceae.Parascardovia.Parascardovia_denticolens	2.51333			-
Bacteria.Bacteroidetes.Flavobacteriia.Flavobacteriales.Flavobacteriaceae.Capnocytophaga.Capnocytophaga_sp_oral_taxon_338	3.26759	ND	3.01311	0.00581786		Bacteria.Bacteroidetes.Flavobacteriia.Flavobacteriales.Flavobacteriaceae.Capnocytophaga.Capnocytophaga_sp_oral_taxon_338	2.61331			-		Bacteria.Firmicutes.Erysipelotrichia	3.57306			-		Bacteria.Proteobacteria.Gammaproteobacteria.Enterobacterales.Enterobacteriaceae.Salmonella.Salmonella_enterica	2.93753			-
Bacteria.Firmicutes.Clostridia.Clostridiales.Clostridiales_Family_XIII_Incertae_Sedis.Mogibacterium.Mogibacterium_pumilum	2.54709			-		Bacteria.Firmicutes.Clostridia.Clostridiales.Clostridiales_Family_XIII_Incertae_Sedis.Mogibacterium.Mogibacterium_pumilum	2.28193	PH	3.62088	0.00281088		Bacteria.Actinobacteria.Actinobacteria.Bifidobacteriales.Bifidobacteriaceae.Parascardovia.Parascardovia_denticolens	2.69192	PD	3.15179	0.00425975		Bacteria.Fusobacteria.Fusobacteriia.Fusobacteriales	4.70314	ND	4.15877	0.0126111
Bacteria.Firmicutes.Erysipelotrichia	3.64186			-		Bacteria.Firmicutes.Erysipelotrichia	3.42773	PH	3.01023	0.0190648		Bacteria.Proteobacteria.Gammaproteobacteria.Enterobacterales.Enterobacteriaceae.Salmonella.Salmonella_enterica	2.03943			-		Bacteria.Actinobacteria.Actinobacteria.Corynebacteriales.Corynebacteriaceae.Corynebacterium.Corynebacterium_durum	4.0107			-
Bacteria.Actinobacteria.Actinobacteria.Bifidobacteriales.Bifidobacteriaceae.Parascardovia.Parascardovia_denticolens	2.69192	PD	2.54091	0.0237587		Bacteria.Actinobacteria.Actinobacteria.Bifidobacteriales.Bifidobacteriaceae.Parascardovia.Parascardovia_denticolens	1.91874			-		Bacteria.Fusobacteria.Fusobacteriia.Fusobacteriales	4.60891			-		Bacteria.Firmicutes.Clostridia.Clostridiales.Lachnospiraceae.Catonella	3.12413			-
Bacteria.Proteobacteria.Gammaproteobacteria.Enterobacterales.Enterobacteriaceae.Salmonella.Salmonella_enterica	2.57463			-		Bacteria.Proteobacteria.Gammaproteobacteria.Enterobacterales.Enterobacteriaceae.Salmonella.Salmonella_enterica	2.93753			-		Bacteria.Actinobacteria.Actinobacteria.Corynebacteriales.Corynebacteriaceae.Corynebacterium.Corynebacterium_durum	2.43952			-		Bacteria.Actinobacteria.Actinobacteria.Micrococcales.Micrococcaceae.Rothia.Rothia_sp_HSID18067	2.83933			-
Bacteria.Fusobacteria.Fusobacteriia.Fusobacteriales	4.70314			-		Bacteria.Fusobacteria.Fusobacteriia.Fusobacteriales	4.60891			-		Bacteria.Firmicutes.Clostridia.Clostridiales.Lachnospiraceae.Catonella	2.84378	PH	2.77823	0.0080554		Bacteria.Firmicutes.Bacilli.Lactobacillales.Streptococcaceae.Streptococcus.Streptococcus_parasanguinis	2.77111			-
Bacteria.Actinobacteria.Actinobacteria.Corynebacteriales.Corynebacteriaceae.Corynebacterium.Corynebacterium_durum	2.83801			-		Bacteria.Actinobacteria.Actinobacteria.Corynebacteriales.Corynebacteriaceae.Corynebacterium.Corynebacterium_durum	4.0107			-		Bacteria.Actinobacteria.Actinobacteria.Micrococcales.Micrococcaceae.Rothia.Rothia_sp_HSID18067	2.56072			-		Bacteria.Actinobacteria.Actinobacteria.Micrococcales.Micrococcaceae.Rothia.Rothia_sp_HSID18069	2.03052			-
Bacteria.Firmicutes.Clostridia.Clostridiales.Lachnospiraceae.Catonella	3.12413	ND	2.87105	0.0206513		Bacteria.Firmicutes.Clostridia.Clostridiales.Lachnospiraceae.Catonella	2.8632			-		Bacteria.Firmicutes.Bacilli.Lactobacillales.Streptococcaceae.Streptococcus.Streptococcus_parasanguinis	2.91701	PH	3.14504	0.0476629		Bacteria.Actinobacteria.Actinobacteria.Actinomycetales.Actinomycetaceae.Schaalia.Schaalia_cardiffensis	3.6772			-
Bacteria.Actinobacteria.Actinobacteria.Micrococcales.Micrococcaceae.Rothia.Rothia_sp_HSID18067	2.56072			-		Bacteria.Actinobacteria.Actinobacteria.Micrococcales.Micrococcaceae.Rothia.Rothia_sp_HSID18067	2.83933			-		Bacteria.Actinobacteria.Actinobacteria.Micrococcales.Micrococcaceae.Rothia.Rothia_sp_HSID18069	2.69329			-		Bacteria.Fusobacteria.Fusobacteriia.Fusobacteriales.Leptotrichiaceae.Leptotrichia.Leptotrichia_buccalis	3.26141			-
Bacteria.Firmicutes.Bacilli.Lactobacillales.Streptococcaceae.Streptococcus.Streptococcus_parasanguinis	2.63138	ND	2.64517	0.0119528		Bacteria.Firmicutes.Bacilli.Lactobacillales.Streptococcaceae.Streptococcus.Streptococcus_parasanguinis	2.91701			-		Bacteria.Actinobacteria.Actinobacteria.Actinomycetales.Actinomycetaceae.Schaalia.Schaalia_cardiffensis	3.67591			-		Bacteria.Fusobacteria.Fusobacteriia.Fusobacteriales.Leptotrichiaceae.Leptotrichia.Leptotrichia_sp_oral_taxon_498	3.23447			-
Bacteria.Actinobacteria.Actinobacteria.Micrococcales.Micrococcaceae.Rothia.Rothia_sp_HSID18069	2.69329			-		Bacteria.Actinobacteria.Actinobacteria.Micrococcales.Micrococcaceae.Rothia.Rothia_sp_HSID18069	2.03052			-		Bacteria.Fusobacteria.Fusobacteriia.Fusobacteriales.Leptotrichiaceae.Leptotrichia.Leptotrichia_buccalis	3.24814			-		Bacteria.Firmicutes.Negativicutes.Veillonellales.Veillonellaceae.Anaeroglobus	3.0927			-
Bacteria.Actinobacteria.Actinobacteria.Actinomycetales.Actinomycetaceae.Schaalia.Schaalia_cardiffensis	3.6772			-		Bacteria.Actinobacteria.Actinobacteria.Actinomycetales.Actinomycetaceae.Schaalia.Schaalia_cardiffensis	3.67591	PH	3.39734	0.00149887		Bacteria.Fusobacteria.Fusobacteriia.Fusobacteriales.Leptotrichiaceae.Leptotrichia.Leptotrichia_sp_oral_taxon_498	2.83312			-		Bacteria.Bacteroidetes.Flavobacteriia.Flavobacteriales	4.47897	ND	4.02624	0.0342937
Bacteria.Fusobacteria.Fusobacteriia.Fusobacteriales.Leptotrichiaceae.Leptotrichia.Leptotrichia_buccalis	2.9372			-		Bacteria.Fusobacteria.Fusobacteriia.Fusobacteriales.Leptotrichiaceae.Leptotrichia.Leptotrichia_buccalis	3.26141			-		Bacteria.Firmicutes.Negativicutes.Veillonellales.Veillonellaceae.Anaeroglobus	3.60614			-		Bacteria.Firmicutes.Negativicutes.Veillonellales.Veillonellaceae.Megasphaera	2.31369			-
Bacteria.Fusobacteria.Fusobacteriia.Fusobacteriales.Leptotrichiaceae.Leptotrichia.Leptotrichia_sp_oral_taxon_498	3.1367			-		Bacteria.Fusobacteria.Fusobacteriia.Fusobacteriales.Leptotrichiaceae.Leptotrichia.Leptotrichia_sp_oral_taxon_498	3.23447			-		Bacteria.Bacteroidetes.Flavobacteriia.Flavobacteriales	4.2075	PH	3.93613	0.0342937		Bacteria.Firmicutes.Erysipelotrichia.Erysipelotrichales.Erysipelotrichaceae.Solobacterium.Solobacterium_moorei	3.41236			-
Bacteria.Firmicutes.Negativicutes.Veillonellales.Veillonellaceae.Anaeroglobus	3.60614			-		Bacteria.Firmicutes.Negativicutes.Veillonellales.Veillonellaceae.Anaeroglobus	3.19793	PH	3.00615	0.0492808		Bacteria.Firmicutes.Negativicutes.Veillonellales.Veillonellaceae.Megasphaera	2.9111			-		Bacteria.Firmicutes.Negativicutes.Selenomonadales.Selenomonadaceae.Selenomonas.Selenomonas_noxia	3.73708			-
Bacteria.Bacteroidetes.Flavobacteriia.Flavobacteriales	4.47897	ND	4.13215	0.000157052		Bacteria.Bacteroidetes.Flavobacteriia.Flavobacteriales	4.2075			-		Bacteria.Firmicutes.Erysipelotrichia.Erysipelotrichales.Erysipelotrichaceae.Solobacterium.Solobacterium_moorei	3.00825			-		Bacteria.Spirochaetes.Spirochaetia.Spirochaetales.Spirochaetaceae.Treponema.Treponema_vincentii	3.2852			-
Bacteria.Firmicutes.Negativicutes.Veillonellales.Veillonellaceae.Megasphaera	2.9111			-		Bacteria.Firmicutes.Negativicutes.Veillonellales.Veillonellaceae.Megasphaera	1.85787			-		Bacteria.Firmicutes.Negativicutes.Selenomonadales.Selenomonadaceae.Selenomonas.Selenomonas_noxia	2.93679			-		Bacteria.Firmicutes.Bacilli.Bacillales	4.12949			-
Bacteria.Firmicutes.Erysipelotrichia.Erysipelotrichales.Erysipelotrichaceae.Solobacterium.Solobacterium_moorei	3.41236			-		Bacteria.Firmicutes.Erysipelotrichia.Erysipelotrichales.Erysipelotrichaceae.Solobacterium.Solobacterium_moorei	3.00825			-		Bacteria.Spirochaetes.Spirochaetia.Spirochaetales.Spirochaetaceae.Treponema.Treponema_vincentii	3.79382			-		Bacteria.Proteobacteria.Betaproteobacteria.Neisseriales.Neisseriaceae.Neisseria.Neisseria_sp_HMSC03D10	2.52659			-
Bacteria.Firmicutes.Negativicutes.Selenomonadales.Selenomonadaceae.Selenomonas.Selenomonas_noxia	3.68234	ND	3.30229	0.00315145		Bacteria.Firmicutes.Negativicutes.Selenomonadales.Selenomonadaceae.Selenomonas.Selenomonas_noxia	3.73708			-		Bacteria.Firmicutes.Bacilli.Bacillales	3.13392			-		Bacteria.Firmicutes.Bacilli.Lactobacillales.Carnobacteriaceae.Granulicatella.Granulicatella_adiacens	2.68784			-
Bacteria.Spirochaetes.Spirochaetia.Spirochaetales.Spirochaetaceae.Treponema.Treponema_vincentii	3.79382	PD	3.31274	0.0189297		Bacteria.Spirochaetes.Spirochaetia.Spirochaetales.Spirochaetaceae.Treponema.Treponema_vincentii	3.38637	PH	3.21566	0.028306		Bacteria.Proteobacteria.Deltaproteobacteria.Desulfovibrionales.Desulfovibrionaceae.Bilophila	2.71328			-		Bacteria.Actinobacteria.Actinobacteria.Micrococcales.Promicromonosporaceae	2.43809			-
Bacteria.Firmicutes.Bacilli.Bacillales	3.93731	ND	3.54206	0.0136609		Bacteria.Firmicutes.Bacilli.Bacillales	4.12949			-		Bacteria.Proteobacteria.Betaproteobacteria.Neisseriales.Neisseriaceae.Neisseria.Neisseria_sp_HMSC03D10	2.77969			-		Bacteria.Actinobacteria.Actinobacteria.Corynebacteriales.Corynebacteriaceae.Corynebacterium.Corynebacterium_nuruki	0.161437			-
Bacteria.Proteobacteria.Deltaproteobacteria.Desulfovibrionales.Desulfovibrionaceae.Bilophila	2.71328	PD	3.02581	0.0305705		Bacteria.Proteobacteria.Deltaproteobacteria.Desulfovibrionales.Desulfovibrionaceae.Bilophila	0.717497			-		Bacteria.Firmicutes.Bacilli.Lactobacillales.Carnobacteriaceae.Granulicatella.Granulicatella_adiacens	2.23726	PH	3.34057	0.0130073		Bacteria.Actinobacteria.Actinobacteria.Actinomycetales.Actinomycetaceae.Actinomyces.Actinomyces_sp_oral_taxon_180	3.86628			-
Bacteria.Proteobacteria.Betaproteobacteria.Neisseriales.Neisseriaceae.Neisseria.Neisseria_sp_HMSC03D10	2.52659	ND	2.67374	0.013002		Bacteria.Proteobacteria.Betaproteobacteria.Neisseriales.Neisseriaceae.Neisseria.Neisseria_sp_HMSC03D10	2.77969			-		Bacteria.Actinobacteria.Actinobacteria.Micrococcales.Promicromonosporaceae	2.87349	PH	3.06458	0.0118368		Bacteria.Proteobacteria.Deltaproteobacteria.Desulfovibrionales.Desulfomicrobiaceae.Desulfomicrobium	2.21161			-
Bacteria.Firmicutes.Bacilli.Lactobacillales.Carnobacteriaceae.Granulicatella.Granulicatella_adiacens	2.46764	ND	2.64104	0.00166464		Bacteria.Firmicutes.Bacilli.Lactobacillales.Carnobacteriaceae.Granulicatella.Granulicatella_adiacens	2.68784			-		Bacteria.Actinobacteria.Actinobacteria.Corynebacteriales.Corynebacteriaceae.Corynebacterium.Corynebacterium_nuruki	3.173			-		Bacteria.Actinobacteria.Actinobacteria.Corynebacteriales.Nocardiaceae	3.41495			-
Bacteria.Actinobacteria.Actinobacteria.Micrococcales.Promicromonosporaceae	2.31455			-		Bacteria.Actinobacteria.Actinobacteria.Micrococcales.Promicromonosporaceae	2.87349			-		Bacteria.Actinobacteria.Actinobacteria.Actinomycetales.Actinomycetaceae.Actinomyces.Actinomyces_sp_oral_taxon_180	3.72029			-		Bacteria.Actinobacteria.Actinobacteria.Corynebacteriales.Mycobacteriaceae	3.71723			-
Bacteria.Actinobacteria.Actinobacteria.Corynebacteriales.Corynebacteriaceae.Corynebacterium.Corynebacterium_nuruki	2.78087			-		Bacteria.Actinobacteria.Actinobacteria.Corynebacteriales.Corynebacteriaceae.Corynebacterium.Corynebacterium_nuruki	3.173			-		Bacteria.Proteobacteria.Deltaproteobacteria.Desulfovibrionales.Desulfomicrobiaceae.Desulfomicrobium	4.03526			-		Bacteria.Firmicutes.Negativicutes.Veillonellales.Veillonellaceae.Veillonella.Veillonella_dispar	2.47048			-
Bacteria.Actinobacteria.Actinobacteria.Actinomycetales.Actinomycetaceae.Actinomyces.Actinomyces_sp_oral_taxon_180	3.86628			-		Bacteria.Actinobacteria.Actinobacteria.Actinomycetales.Actinomycetaceae.Actinomyces.Actinomyces_sp_oral_taxon_180	3.72029			-		Bacteria.Actinobacteria.Actinobacteria.Corynebacteriales.Nocardiaceae	0.478369			-		Bacteria.Bacteroidetes.Bacteroidia.Bacteroidales.Porphyromonadaceae.Porphyromonas.Porphyromonas_catoniae	3.2079			-
Bacteria.Proteobacteria.Deltaproteobacteria.Desulfovibrionales.Desulfomicrobiaceae.Desulfomicrobium	3.688	PD	3.42877	0.026531		Bacteria.Proteobacteria.Deltaproteobacteria.Desulfovibrionales.Desulfomicrobiaceae.Desulfomicrobium	4.03526			-		Bacteria.Actinobacteria.Actinobacteria.Corynebacteriales.Mycobacteriaceae	3.51191			-		Bacteria.Bacteroidetes.Bacteroidia	5.28471	ND	4.76008	0.0191099
Bacteria.Actinobacteria.Actinobacteria.Corynebacteriales.Nocardiaceae	3.41495			-		Bacteria.Actinobacteria.Actinobacteria.Corynebacteriales.Nocardiaceae	2.79828			-		Bacteria.Firmicutes.Negativicutes.Veillonellales.Veillonellaceae.Veillonella.Veillonella_dispar	2.60872			-		Bacteria.Bacteroidetes.Bacteroidia.Bacteroidales.Prevotellaceae.Prevotella.Prevotella_sp_HMSC073D09	3.0609			-
Bacteria.Actinobacteria.Actinobacteria.Corynebacteriales.Mycobacteriaceae	3.51191			-		Bacteria.Actinobacteria.Actinobacteria.Corynebacteriales.Mycobacteriaceae	3.71723	NH	3.32909	0.0283655		Bacteria.Bacteroidetes.Bacteroidia.Bacteroidales.Porphyromonadaceae.Porphyromonas.Porphyromonas_catoniae	2.58049			-		Bacteria.Proteobacteria.Gammaproteobacteria.Cardiobacteriales.Cardiobacteriaceae.Cardiobacterium.Cardiobacterium_valvarum	2.65802			-
Bacteria.Firmicutes.Negativicutes.Veillonellales.Veillonellaceae.Veillonella.Veillonella_dispar	2.60872			-		Bacteria.Firmicutes.Negativicutes.Veillonellales.Veillonellaceae.Veillonella.Veillonella_dispar	2.47048			-		Bacteria.Bacteroidetes.Bacteroidia	5.60385			-		Bacteria.Firmicutes.Bacilli.Lactobacillales.Streptococcaceae.Streptococcus.Streptococcus_vestibularis	2.73706	ND	3.18577	0.0446277
Bacteria.Bacteroidetes.Bacteroidia.Bacteroidales.Porphyromonadaceae.Porphyromonas.Porphyromonas_catoniae	3.2079	ND	2.91401	0.0251003		Bacteria.Bacteroidetes.Bacteroidia.Bacteroidales.Porphyromonadaceae.Porphyromonas.Porphyromonas_catoniae	2.58049			-		Bacteria.Bacteroidetes.Bacteroidia.Bacteroidales.Prevotellaceae.Prevotella.Prevotella_sp_HMSC073D09	2.4415	PH	3.16579	0.0475557		Bacteria.Bacteroidetes.Bacteroidia.Bacteroidales.Prevotellaceae.Prevotella	5.15594	ND	4.67096	0.0233422
Bacteria.Bacteroidetes.Bacteroidia	5.60385	PD	5.01599	0.00407199		Bacteria.Bacteroidetes.Bacteroidia	5.47483	PH	5.01271	0.000880743		Bacteria.Proteobacteria.Gammaproteobacteria.Cardiobacteriales.Cardiobacteriaceae.Cardiobacterium.Cardiobacterium_valvarum	2.35164			-		Bacteria.Actinobacteria.Actinobacteria.Corynebacteriales.Nocardiaceae.Rhodococcus.Rhodococcus_sp_PBTS_2	2.87573			-
Bacteria.Bacteroidetes.Bacteroidia.Bacteroidales.Prevotellaceae.Prevotella.Prevotella_sp_HMSC073D09	2.23258			-		Bacteria.Bacteroidetes.Bacteroidia.Bacteroidales.Prevotellaceae.Prevotella.Prevotella_sp_HMSC073D09	3.0609			-		Bacteria.Firmicutes.Bacilli.Lactobacillales.Streptococcaceae.Streptococcus.Streptococcus_vestibularis	2.67331			-		Bacteria.Bacteroidetes.Bacteroidia.Bacteroidales.Prevotellaceae.Prevotella.Prevotella_sp_MSX73	2.77445			-
Bacteria.Proteobacteria.Gammaproteobacteria.Cardiobacteriales.Cardiobacteriaceae.Cardiobacterium.Cardiobacterium_valvarum	2.60109	ND	2.89377	0.0476629		Bacteria.Proteobacteria.Gammaproteobacteria.Cardiobacteriales.Cardiobacteriaceae.Cardiobacterium.Cardiobacterium_valvarum	2.65802			-		Bacteria.Bacteroidetes.Bacteroidia.Bacteroidales.Prevotellaceae.Prevotella	5.09171			-		Bacteria.Firmicutes.Bacilli.Lactobacillales.Streptococcaceae.Streptococcus.Streptococcus_infantis	2.58495			-
Bacteria.Firmicutes.Bacilli.Lactobacillales.Streptococcaceae.Streptococcus.Streptococcus_vestibularis	2.73706	ND	2.60031	0.0319518		Bacteria.Firmicutes.Bacilli.Lactobacillales.Streptococcaceae.Streptococcus.Streptococcus_vestibularis	2.67331			-		Bacteria.Bacteroidetes.Bacteroidia.Bacteroidales.Prevotellaceae.Prevotella.Prevotella_sp_MSX73	2.5768			-		Bacteria.Proteobacteria.Betaproteobacteria.Neisseriales	4.79288			-
Bacteria.Bacteroidetes.Bacteroidia.Bacteroidales.Prevotellaceae.Prevotella	5.15594			-		Bacteria.Bacteroidetes.Bacteroidia.Bacteroidales.Prevotellaceae.Prevotella	4.99849	PH	4.37802	0.0342937		Bacteria.Firmicutes.Bacilli.Lactobacillales.Streptococcaceae.Streptococcus.Streptococcus_infantis	2.25583	PH	3.11496	0.00336407		Bacteria.Firmicutes.Negativicutes.Veillonellales.Veillonellaceae.Dialister.Dialister_pneumosintes	2.45871			-
Bacteria.Actinobacteria.Actinobacteria.Corynebacteriales.Nocardiaceae.Rhodococcus.Rhodococcus_sp_PBTS_2	2.87573			-		Bacteria.Actinobacteria.Actinobacteria.Corynebacteriales.Nocardiaceae.Rhodococcus.Rhodococcus_sp_PBTS_2	2.53814			-		Bacteria.Proteobacteria.Deltaproteobacteria.Desulfovibrionales.Desulfovibrionaceae.Bilophila.Bilophila_wadsworthia	2.71328			-		Bacteria.Proteobacteria.Gammaproteobacteria.Enterobacterales.Enterobacteriaceae.Salmonella	2.93753			-
Bacteria.Bacteroidetes.Bacteroidia.Bacteroidales.Prevotellaceae.Prevotella.Prevotella_sp_MSX73	2.77445			-		Bacteria.Bacteroidetes.Bacteroidia.Bacteroidales.Prevotellaceae.Prevotella.Prevotella_sp_MSX73	2.2833			-		Bacteria.Firmicutes.Negativicutes.Veillonellales.Veillonellaceae.Dialister.Dialister_pneumosintes	3.2823			-		Bacteria.Fusobacteria.Fusobacteriia.Fusobacteriales.Fusobacteriaceae.Fusobacterium	4.60442	ND	4.12991	0.00193973
Bacteria.Firmicutes.Bacilli.Lactobacillales.Streptococcaceae.Streptococcus.Streptococcus_infantis	2.22347	ND	2.90795	0.00199581		Bacteria.Firmicutes.Bacilli.Lactobacillales.Streptococcaceae.Streptococcus.Streptococcus_infantis	2.58495			-		Bacteria.Proteobacteria.Gammaproteobacteria.Enterobacterales.Enterobacteriaceae.Salmonella	2.03943			-		Bacteria.Firmicutes.Negativicutes.Veillonellales.Veillonellaceae.Dialister	3.44716			-
Bacteria.Proteobacteria.Deltaproteobacteria.Desulfovibrionales.Desulfovibrionaceae.Bilophila.Bilophila_wadsworthia	2.71328	PD	2.98843	0.0305705		Bacteria.Proteobacteria.Deltaproteobacteria.Desulfovibrionales.Desulfovibrionaceae.Bilophila.Bilophila_wadsworthia	0.717497			-		Bacteria.Fusobacteria.Fusobacteriia.Fusobacteriales.Fusobacteriaceae.Fusobacterium	4.59077			-		Bacteria.Firmicutes.Bacilli.Lactobacillales	5.30006			-
Bacteria.Firmicutes.Negativicutes.Veillonellales.Veillonellaceae.Dialister.Dialister_pneumosintes	3.2823			-		Bacteria.Firmicutes.Negativicutes.Veillonellales.Veillonellaceae.Dialister.Dialister_pneumosintes	2.6655	PH	3.03229	0.00960586		Bacteria.Firmicutes.Negativicutes.Veillonellales.Veillonellaceae.Dialister	3.81485			-		Bacteria.Spirochaetes.Spirochaetia.Spirochaetales.Spirochaetaceae.Treponema.Treponema_denticola	3.89234			-
Bacteria.Proteobacteria.Gammaproteobacteria.Enterobacterales.Enterobacteriaceae.Salmonella	2.57463			-		Bacteria.Proteobacteria.Gammaproteobacteria.Enterobacterales.Enterobacteriaceae.Salmonella	2.93753			-		Bacteria.Firmicutes.Bacilli.Lactobacillales	4.77375	PH	4.36076	0.00815097		Bacteria.Actinobacteria.Actinobacteria.Actinomycetales.Actinomycetaceae.Schaalia	4.41178			-
Bacteria.Fusobacteria.Fusobacteriia.Fusobacteriales.Fusobacteriaceae.Fusobacterium	4.60442			-		Bacteria.Fusobacteria.Fusobacteriia.Fusobacteriales.Fusobacteriaceae.Fusobacterium	4.54902			-		Bacteria.Spirochaetes.Spirochaetia.Spirochaetales.Spirochaetaceae.Treponema.Treponema_denticola	4.59762			-		Archaea.Euryarchaeota.Methanobacteria.Methanobacteriales.Methanobacteriaceae	2.02243			-
Bacteria.Firmicutes.Negativicutes.Veillonellales.Veillonellaceae.Dialister	3.81485			-		Bacteria.Firmicutes.Negativicutes.Veillonellales.Veillonellaceae.Dialister	3.65047	PH	3.36982	0.0065017		Bacteria.Actinobacteria.Actinobacteria.Actinomycetales.Actinomycetaceae.Schaalia	4.26784	PH	3.89584	0.00815097		Bacteria.Firmicutes.Negativicutes.Selenomonadales.Selenomonadaceae.Selenomonas.Selenomonas_sp_FOBRC6	3.11524			-
Bacteria.Firmicutes.Bacilli.Lactobacillales	5.09285	ND	4.71909	0.000285118		Bacteria.Firmicutes.Bacilli.Lactobacillales	5.30006			-		Archaea.Euryarchaeota.Methanobacteria.Methanobacteriales.Methanobacteriaceae	3.52651			-		Bacteria.Bacteroidetes.Bacteroidia.Bacteroidales.Prevotellaceae.Alloprevotella.Prevotella_sp_oral_taxon_473	2.39566			-
Bacteria.Spirochaetes.Spirochaetia.Spirochaetales.Spirochaetaceae.Treponema.Treponema_denticola	4.59762	PD	4.15985	0.00249691		Bacteria.Spirochaetes.Spirochaetia.Spirochaetales.Spirochaetaceae.Treponema.Treponema_denticola	4.5037	PH	4.13649	0.00021102		Bacteria.Firmicutes.Negativicutes.Selenomonadales.Selenomonadaceae.Selenomonas.Selenomonas_sp_FOBRC6	2.58756			-		Bacteria.Bacteroidetes.Bacteroidia.Bacteroidales.Tannerellaceae.Tannerella.Tannerella_forsythia	4.20396			-
Bacteria.Actinobacteria.Actinobacteria.Actinomycetales.Actinomycetaceae.Schaalia	4.41178	ND	4.01962	0.0031971		Bacteria.Actinobacteria.Actinobacteria.Actinomycetales.Actinomycetaceae.Schaalia	4.28262			-		Bacteria.Bacteroidetes.Bacteroidia.Bacteroidales.Prevotellaceae.Alloprevotella.Prevotella_sp_oral_taxon_473	2.99046			-		Bacteria.Proteobacteria.Gammaproteobacteria.Enterobacterales.Enterobacteriaceae	3.87981			-
Archaea.Euryarchaeota.Methanobacteria.Methanobacteriales.Methanobacteriaceae	3.52651			-		Archaea.Euryarchaeota.Methanobacteria.Methanobacteriales.Methanobacteriaceae	2.70627			-		Bacteria.Bacteroidetes.Bacteroidia.Bacteroidales.Tannerellaceae.Tannerella.Tannerella_forsythia	5.02396			-		Bacteria.Chloroflexi.Anaerolineae.Anaerolineales	2.49743			-
Bacteria.Firmicutes.Negativicutes.Selenomonadales.Selenomonadaceae.Selenomonas.Selenomonas_sp_FOBRC6	3.11524			-		Bacteria.Firmicutes.Negativicutes.Selenomonadales.Selenomonadaceae.Selenomonas.Selenomonas_sp_FOBRC6	2.72928			-		Bacteria.Proteobacteria.Gammaproteobacteria.Enterobacterales.Enterobacteriaceae	2.91024	PH	2.74065	0.0478344		Bacteria.Proteobacteria.Betaproteobacteria.Burkholderiales.Comamonadaceae.Ottowia.Ottowia_sp_Marseille_P4747	3.15976			-
Bacteria.Bacteroidetes.Bacteroidia.Bacteroidales.Prevotellaceae.Alloprevotella.Prevotella_sp_oral_taxon_473	2.99046			-		Bacteria.Bacteroidetes.Bacteroidia.Bacteroidales.Prevotellaceae.Alloprevotella.Prevotella_sp_oral_taxon_473	1.95622			-		Bacteria.Chloroflexi.Anaerolineae.Anaerolineales	4.28921			-		Bacteria.Chloroflexi.Anaerolineae.Anaerolineales.Anaerolineaceae	2.49743			-
Bacteria.Bacteroidetes.Bacteroidia.Bacteroidales.Tannerellaceae.Tannerella.Tannerella_forsythia	5.02396	PD	4.62249	0.00193973		Bacteria.Bacteroidetes.Bacteroidia.Bacteroidales.Tannerellaceae.Tannerella.Tannerella_forsythia	4.77832	PH	4.42397	0.000157052		Bacteria.Proteobacteria.Betaproteobacteria.Burkholderiales.Comamonadaceae.Ottowia.Ottowia_sp_Marseille_P4747	3.12063			-		Bacteria.Firmicutes.Negativicutes.Veillonellales.Veillonellaceae.Veillonella.Veillonella_parvula	4.61281			-
Bacteria.Proteobacteria.Gammaproteobacteria.Enterobacterales.Enterobacteriaceae	2.82657	ND	2.76699	0.0394363		Bacteria.Proteobacteria.Gammaproteobacteria.Enterobacterales.Enterobacteriaceae	3.87981			-		Bacteria.Chloroflexi.Anaerolineae.Anaerolineales.Anaerolineaceae	4.28921			-		Bacteria.Chloroflexi	2.49743			-
Bacteria.Chloroflexi.Anaerolineae.Anaerolineales	4.28921	PD	4.01359	0.00248754		Bacteria.Chloroflexi.Anaerolineae.Anaerolineales	3.58614	PH	3.35728	0.00249691		Bacteria.Firmicutes.Negativicutes.Veillonellales.Veillonellaceae.Veillonella.Veillonella_parvula	4.37799			-		Bacteria.Firmicutes.Tissierellia.Tissierellales.Peptoniphilaceae.Parvimonas.Parvimonas_sp_oral_taxon_110	3.4405			-
Bacteria.Proteobacteria.Betaproteobacteria.Burkholderiales.Comamonadaceae.Ottowia.Ottowia_sp_Marseille_P4747	3.15976			-		Bacteria.Proteobacteria.Betaproteobacteria.Burkholderiales.Comamonadaceae.Ottowia.Ottowia_sp_Marseille_P4747	3.12063			-		Bacteria.Chloroflexi	4.28921			-		Bacteria.Actinobacteria.Actinobacteria.Actinomycetales.Actinomycetaceae.Actinomyces.Actinomyces_sp_oral_taxon_414	4.32393			-
Bacteria.Chloroflexi.Anaerolineae.Anaerolineales.Anaerolineaceae	4.28921	PD	4.01359	0.00248754		Bacteria.Chloroflexi.Anaerolineae.Anaerolineales.Anaerolineaceae	3.58614	PH	3.35728	0.00249691		Bacteria.Firmicutes.Tissierellia.Tissierellales.Peptoniphilaceae.Parvimonas.Parvimonas_sp_oral_taxon_110	2.59532			-		Bacteria.Proteobacteria.Deltaproteobacteria.Desulfobacterales.Desulfobulbaceae.Desulfobulbus.Desulfobulbus_oralis	2.9659			-
Bacteria.Firmicutes.Negativicutes.Veillonellales.Veillonellaceae.Veillonella.Veillonella_parvula	4.57419			-		Bacteria.Firmicutes.Negativicutes.Veillonellales.Veillonellaceae.Veillonella.Veillonella_parvula	4.61281			-		Bacteria.Actinobacteria.Actinobacteria.Actinomycetales.Actinomycetaceae.Actinomyces.Actinomyces_sp_oral_taxon_414	3.96768			-		Bacteria.Actinobacteria.Coriobacteriia.Coriobacteriales.Atopobiaceae.Atopobium.Atopobium_sp_BS2	2.00832			-
Bacteria.Chloroflexi	4.28921	PD	4.01359	0.00248754		Bacteria.Chloroflexi	3.58614	PH	3.35728	0.00249691		Bacteria.Proteobacteria.Deltaproteobacteria.Desulfobacterales.Desulfobulbaceae.Desulfobulbus.Desulfobulbus_oralis	4.41505			-		Bacteria.Proteobacteria.Gammaproteobacteria.Vibrionales.Vibrionaceae	3.76705			-
Bacteria.Firmicutes.Tissierellia.Tissierellales.Peptoniphilaceae.Parvimonas.Parvimonas_sp_oral_taxon_110	3.4405			-		Bacteria.Firmicutes.Tissierellia.Tissierellales.Peptoniphilaceae.Parvimonas.Parvimonas_sp_oral_taxon_110	2.59532	PH	3.05062	0.00733441		Bacteria.Actinobacteria.Coriobacteriia.Coriobacteriales.Atopobiaceae.Atopobium.Atopobium_sp_BS2	2.79993			-		Bacteria.Proteobacteria.Gammaproteobacteria.Pasteurellales.Pasteurellaceae.Aggregatibacter	3.84459			-
Bacteria.Actinobacteria.Actinobacteria.Actinomycetales.Actinomycetaceae.Actinomyces.Actinomyces_sp_oral_taxon_414	3.72272			-		Bacteria.Actinobacteria.Actinobacteria.Actinomycetales.Actinomycetaceae.Actinomyces.Actinomyces_sp_oral_taxon_414	4.32393			-		Bacteria.Proteobacteria.Gammaproteobacteria.Vibrionales.Vibrionaceae	2.84703			-		Bacteria.Fusobacteria	4.70314	ND	4.15877	0.0126111
Bacteria.Proteobacteria.Deltaproteobacteria.Desulfobacterales.Desulfobulbaceae.Desulfobulbus.Desulfobulbus_oralis	4.41505			-		Bacteria.Proteobacteria.Deltaproteobacteria.Desulfobacterales.Desulfobulbaceae.Desulfobulbus.Desulfobulbus_oralis	3.93688	PH	3.62603	0.00401655		Bacteria.Proteobacteria.Gammaproteobacteria.Pasteurellales.Pasteurellaceae.Aggregatibacter	4.18266			-		Bacteria.Firmicutes.Clostridia	4.7338			-
Bacteria.Actinobacteria.Coriobacteriia.Coriobacteriales.Atopobiaceae.Atopobium.Atopobium_sp_BS2	2.00832			-		Bacteria.Actinobacteria.Coriobacteriia.Coriobacteriales.Atopobiaceae.Atopobium.Atopobium_sp_BS2	2.79993			-		Bacteria.Fusobacteria	4.60891			-		Bacteria.Firmicutes.Negativicutes.Selenomonadales.Selenomonadaceae.Selenomonas.Selenomonas_sp_oral_taxon_920	2.49909			-
Bacteria.Proteobacteria.Gammaproteobacteria.Vibrionales.Vibrionaceae	2.47648			-		Bacteria.Proteobacteria.Gammaproteobacteria.Vibrionales.Vibrionaceae	3.76705			-		Bacteria.Firmicutes.Clostridia	4.96829			-		Bacteria.Firmicutes.Clostridia.Clostridiales.Clostridiales_Family_XIII_Incertae_Sedis.Mogibacterium	3.53153			-
Bacteria.Proteobacteria.Gammaproteobacteria.Pasteurellales.Pasteurellaceae.Aggregatibacter	3.84459			-		Bacteria.Proteobacteria.Gammaproteobacteria.Pasteurellales.Pasteurellaceae.Aggregatibacter	4.18266			-		Bacteria.Bacteroidetes.Bacteroidia.Bacteroidales.Prevotellaceae	5.10861			-		Bacteria.Actinobacteria.Actinobacteria.Actinomycetales.Actinomycetaceae.Actinomyces.Actinomyces_sp_oral_taxon_171	2.89107			-
Bacteria.Bacteroidetes.Bacteroidia.Bacteroidales.Tannerellaceae.Tannerella	5.0257	PD	4.60027	0.0031971		Bacteria.Fusobacteria	4.60891			-		Bacteria.Firmicutes.Negativicutes.Selenomonadales.Selenomonadaceae.Selenomonas.Selenomonas_sp_oral_taxon_920	2.39371			-		Bacteria.Synergistetes	2.2394			-
Bacteria.Firmicutes.Clostridia	4.96829			-		Bacteria.Firmicutes.Clostridia	4.91901	PH	4.46021	0.000880743		Bacteria.Firmicutes.Clostridia.Clostridiales.Clostridiales_Family_XIII_Incertae_Sedis.Mogibacterium	3.82703			-		Bacteria.Firmicutes.Negativicutes.Veillonellales.Veillonellaceae.Dialister.Dialister_invisus	3.4001			-
Bacteria.Bacteroidetes.Bacteroidia.Bacteroidales.Prevotellaceae	5.17975			-		Bacteria.Bacteroidetes.Bacteroidia.Bacteroidales.Prevotellaceae	5.03337	PH	4.35256	0.0342937		Bacteria.Actinobacteria.Actinobacteria.Actinomycetales.Actinomycetaceae.Actinomyces.Actinomyces_sp_oral_taxon_171	1.28157			-		Bacteria.Tenericutes.Mollicutes.Mycoplasmatales	2.61461			-
Bacteria.Firmicutes.Negativicutes.Selenomonadales.Selenomonadaceae.Selenomonas.Selenomonas_sp_oral_taxon_920	2.29049			-		Bacteria.Firmicutes.Negativicutes.Selenomonadales.Selenomonadaceae.Selenomonas.Selenomonas_sp_oral_taxon_920	2.49909			-		Bacteria.Synergistetes	3.36682			-		Bacteria.Bacteroidetes.Bacteroidia.Bacteroidales.Prevotellaceae.Prevotella.Prevotella_buccae	3.05046			-
Bacteria.Firmicutes.Clostridia.Clostridiales.Clostridiales_Family_XIII_Incertae_Sedis.Mogibacterium	3.82703			-		Bacteria.Firmicutes.Clostridia.Clostridiales.Clostridiales_Family_XIII_Incertae_Sedis.Mogibacterium	3.77664	PH	3.34852	0.04125		Bacteria.Firmicutes.Negativicutes.Veillonellales.Veillonellaceae.Dialister.Dialister_invisus	3.66403			-		Bacteria.Fusobacteria.Fusobacteriia.Fusobacteriales.Fusobacteriaceae.Fusobacterium.Fusobacterium_sp_oral_taxon_370	3.23644			-
Bacteria.Actinobacteria.Actinobacteria.Actinomycetales.Actinomycetaceae.Actinomyces.Actinomyces_sp_oral_taxon_171	1.56691			-		Bacteria.Actinobacteria.Actinobacteria.Actinomycetales.Actinomycetaceae.Actinomyces.Actinomyces_sp_oral_taxon_171	2.89107			-		Bacteria.Tenericutes.Mollicutes.Mycoplasmatales	2.37651	PH	2.6385	0.0422971		Bacteria.Firmicutes.Bacilli.Lactobacillales.Streptococcaceae.Streptococcus.Streptococcus_sp_HMSC056C01	2.93908			-
Bacteria.Synergistetes	3.36682			-		Bacteria.Synergistetes	3.06689			-		Bacteria.Bacteroidetes.Bacteroidia.Bacteroidales.Prevotellaceae.Prevotella.Prevotella_buccae	2.77959			-		Bacteria.Proteobacteria.Betaproteobacteria.Neisseriales.Neisseriaceae.Neisseria.Neisseria_mucosa	3.57024			-
Bacteria.Firmicutes.Negativicutes.Veillonellales.Veillonellaceae.Dialister.Dialister_invisus	3.66403			-		Bacteria.Firmicutes.Negativicutes.Veillonellales.Veillonellaceae.Dialister.Dialister_invisus	3.60301	PH	3.39783	0.0191099		Bacteria.Fusobacteria.Fusobacteriia.Fusobacteriales.Fusobacteriaceae.Fusobacterium.Fusobacterium_sp_oral_taxon_370	2.48904			-		Bacteria.Candidatus_Saccharibacteria	3.49845			-
Bacteria.Tenericutes.Mollicutes.Mycoplasmatales	2.61461			-		Bacteria.Tenericutes.Mollicutes.Mycoplasmatales	2.37651	PH	3.27077	0.039344		Bacteria.Firmicutes.Bacilli.Lactobacillales.Streptococcaceae.Streptococcus.Streptococcus_sp_HMSC056C01	1.3245			-		Bacteria.Proteobacteria.Epsilonproteobacteria.Campylobacterales.Campylobacteraceae.Campylobacter	4.00622	ND	3.53404	0.0065017
Bacteria.Bacteroidetes.Bacteroidia.Bacteroidales.Prevotellaceae.Prevotella.Prevotella_buccae	3.05046			-		Bacteria.Bacteroidetes.Bacteroidia.Bacteroidales.Prevotellaceae.Prevotella.Prevotella_buccae	2.30616	PH	3.40691	0.0204987		Bacteria.Proteobacteria.Betaproteobacteria.Neisseriales.Neisseriaceae.Neisseria.Neisseria_mucosa	3.18944			-		Bacteria.Firmicutes.Bacilli.Lactobacillales.Enterococcaceae.Enterococcus	2.68967			-
Bacteria.Fusobacteria.Fusobacteriia.Fusobacteriales.Fusobacteriaceae.Fusobacterium.Fusobacterium_sp_oral_taxon_370	3.23644			-		Bacteria.Fusobacteria.Fusobacteriia.Fusobacteriales.Fusobacteriaceae.Fusobacterium.Fusobacterium_sp_oral_taxon_370	2.48904	PH	3.32064	0.0174266		Bacteria.Candidatus_Saccharibacteria	3.78899			-		Bacteria.Proteobacteria.Betaproteobacteria.Neisseriales.Neisseriaceae.Neisseria.Neisseria_elongata	3.86526			-
Bacteria.Proteobacteria.Betaproteobacteria.Neisseriales.Neisseriaceae.Neisseria.Neisseria_mucosa	3.57024	ND	3.3022	0.026531		Bacteria.Firmicutes.Bacilli.Lactobacillales.Streptococcaceae.Streptococcus.Streptococcus_sp_HMSC056C01	2.93908			-		Bacteria.Proteobacteria.Epsilonproteobacteria.Campylobacterales.Campylobacteraceae.Campylobacter	4.31624			-		Bacteria.Proteobacteria.Epsilonproteobacteria.Campylobacterales.Campylobacteraceae.Campylobacter.Campylobacter_gracilis	3.30271			-
Bacteria.Candidatus_Saccharibacteria	3.78899			-		Bacteria.Proteobacteria.Betaproteobacteria.Neisseriales.Neisseriaceae.Neisseria.Neisseria_mucosa	3.18944			-		Bacteria.Firmicutes.Bacilli.Lactobacillales.Enterococcaceae.Enterococcus	3.03084			-		Bacteria.Proteobacteria.Betaproteobacteria.Burkholderiales.Comamonadaceae.Ottowia.Ottowia_sp_oral_taxon_894	2.95644			-
Bacteria.Proteobacteria.Epsilonproteobacteria.Campylobacterales.Campylobacteraceae.Campylobacter	4.31624			-		Bacteria.Candidatus_Saccharibacteria	3.46877			-		Bacteria.Proteobacteria.Betaproteobacteria.Neisseriales.Neisseriaceae.Neisseria.Neisseria_elongata	4.00342	PH	3.72709	0.00482927		Bacteria.Tenericutes.Mollicutes.Mycoplasmatales.Mycoplasmataceae.Mycoplasma	2.61461			-
Bacteria.Firmicutes.Bacilli.Lactobacillales.Enterococcaceae.Enterococcus	3.03084			-		Bacteria.Proteobacteria.Epsilonproteobacteria.Campylobacterales.Campylobacteraceae.Campylobacter	4.09662	PH	3.63162	0.0283655		Bacteria.Proteobacteria.Epsilonproteobacteria.Campylobacterales.Campylobacteraceae.Campylobacter.Campylobacter_gracilis	2.84339			-		Archaea.Euryarchaeota	2.02243			-
Bacteria.Proteobacteria.Betaproteobacteria.Neisseriales.Neisseriaceae.Neisseria.Neisseria_elongata	3.83569	ND	3.5464	0.00821841		Bacteria.Firmicutes.Bacilli.Lactobacillales.Enterococcaceae.Enterococcus	2.68967			-		Bacteria.Proteobacteria.Betaproteobacteria.Burkholderiales.Comamonadaceae.Ottowia.Ottowia_sp_oral_taxon_894	2.9842			-		Bacteria.Spirochaetes.Spirochaetia.Spirochaetales	4.30348			-
Bacteria.Proteobacteria.Epsilonproteobacteria.Campylobacterales.Campylobacteraceae.Campylobacter.Campylobacter_gracilis	3.30271			-		Bacteria.Proteobacteria.Betaproteobacteria.Neisseriales.Neisseriaceae.Neisseria.Neisseria_elongata	4.00342			-		Bacteria.Tenericutes.Mollicutes.Mycoplasmatales.Mycoplasmataceae.Mycoplasma	2.37651	PH	2.63151	0.0422971		Bacteria.Firmicutes.Clostridia.Clostridiales.Lachnospiraceae.Oribacterium.Oribacterium_sp_oral_taxon_078	3.23067			-
Bacteria.Proteobacteria.Betaproteobacteria.Burkholderiales.Comamonadaceae.Ottowia.Ottowia_sp_oral_taxon_894	2.95644			-		Bacteria.Proteobacteria.Epsilonproteobacteria.Campylobacterales.Campylobacteraceae.Campylobacter.Campylobacter_gracilis	3.10483			-		Archaea.Euryarchaeota	3.52651			-		Bacteria.Bacteroidetes.Bacteroidia.Bacteroidales.Porphyromonadaceae.Porphyromonas.Porphyromonas_sp_oral_taxon_278	3.59195			-
Bacteria.Tenericutes.Mollicutes.Mycoplasmatales.Mycoplasmataceae.Mycoplasma	2.61461			-		Bacteria.Proteobacteria.Betaproteobacteria.Burkholderiales.Comamonadaceae.Ottowia.Ottowia_sp_oral_taxon_894	2.9842			-		Bacteria.Spirochaetes.Spirochaetia.Spirochaetales	4.92995			-		Bacteria.Bacteroidetes.Bacteroidia.Bacteroidales.Porphyromonadaceae.Porphyromonas.Porphyromonas_sp_oral_taxon_279	3.17163			-
Archaea.Euryarchaeota	3.52651			-		Bacteria.Tenericutes.Mollicutes.Mycoplasmatales.Mycoplasmataceae.Mycoplasma	2.37651	PH	3.2664	0.039344		Bacteria.Firmicutes.Clostridia.Clostridiales.Lachnospiraceae.Oribacterium.Oribacterium_sp_oral_taxon_078	3.20481	PD	3.11015	0.0233422		Bacteria.Actinobacteria.Coriobacteriia.Coriobacteriales.Atopobiaceae.Atopobium.Atopobium_sp_HMSC064B08	2.33779			-
Bacteria.Spirochaetes.Spirochaetia.Spirochaetales	4.92995	PD	4.46743	0.00515896		Archaea.Euryarchaeota	2.70627			-		Bacteria.Bacteroidetes.Bacteroidia.Bacteroidales.Porphyromonadaceae.Porphyromonas.Porphyromonas_sp_oral_taxon_278	2.74808			-		Bacteria.Firmicutes.Clostridia.Clostridiales.Peptostreptococcaceae.Filifactor	3.93725			-
Bacteria.Firmicutes.Clostridia.Clostridiales.Lachnospiraceae.Oribacterium.Oribacterium_sp_oral_taxon_078	3.23067			-		Bacteria.Spirochaetes.Spirochaetia.Spirochaetales	4.80575	PH	4.43671	0.000212183		Bacteria.Bacteroidetes.Bacteroidia.Bacteroidales.Porphyromonadaceae.Porphyromonas.Porphyromonas_sp_oral_taxon_279	2.00022	PH	3.17347	0.0211011		Bacteria.Proteobacteria.Gammaproteobacteria.Enterobacterales.Enterobacteriaceae.Escherichia	3.22928			-
Bacteria.Bacteroidetes.Bacteroidia.Bacteroidales.Porphyromonadaceae.Porphyromonas.Porphyromonas_sp_oral_taxon_278	3.59195			-		Bacteria.Firmicutes.Clostridia.Clostridiales.Lachnospiraceae.Oribacterium.Oribacterium_sp_oral_taxon_078	2.73535			-		Bacteria.Actinobacteria.Coriobacteriia.Coriobacteriales.Atopobiaceae.Atopobium.Atopobium_sp_HMSC064B08	3.22009			-		Bacteria.Proteobacteria.Betaproteobacteria.Burkholderiales.Burkholderiaceae.Burkholderia.Burkholderia_stabilis	2.97422			-
Bacteria.Bacteroidetes.Bacteroidia.Bacteroidales.Porphyromonadaceae.Porphyromonas.Porphyromonas_sp_oral_taxon_279	3.17163	ND	2.98926	0.0012506		Bacteria.Bacteroidetes.Bacteroidia.Bacteroidales.Porphyromonadaceae.Porphyromonas.Porphyromonas_sp_oral_taxon_278	2.99498			-		Bacteria.Firmicutes.Clostridia.Clostridiales.Peptostreptococcaceae.Filifactor	4.36712			-		Bacteria.Bacteroidetes.Bacteroidia.Bacteroidales.Prevotellaceae.Prevotella.Prevotella_multiformis	3.66487			-
Bacteria.Actinobacteria.Coriobacteriia.Coriobacteriales.Atopobiaceae.Atopobium.Atopobium_sp_HMSC064B08	2.72138			-		Bacteria.Bacteroidetes.Bacteroidia.Bacteroidales.Porphyromonadaceae.Porphyromonas.Porphyromonas_sp_oral_taxon_279	3.14778			-		Bacteria.Proteobacteria.Gammaproteobacteria.Enterobacterales.Enterobacteriaceae.Escherichia	2.84479	PH	2.73859	0.00517529		Bacteria.Actinobacteria.Actinobacteria.Corynebacteriales.Mycobacteriaceae.Mycobacterium	3.71723			-
Bacteria.Firmicutes.Clostridia.Clostridiales.Peptostreptococcaceae.Filifactor	4.36712			-		Bacteria.Actinobacteria.Coriobacteriia.Coriobacteriales.Atopobiaceae.Atopobium.Atopobium_sp_HMSC064B08	3.22009			-		Bacteria.Bacteroidetes.Bacteroidia.Bacteroidales.Prevotellaceae.Prevotella.Prevotella_multiformis	3.22438			-		Bacteria.Firmicutes.Clostridia.Clostridiales.Lachnospiraceae.Oribacterium	3.23067			-
Bacteria.Proteobacteria.Gammaproteobacteria.Enterobacterales.Enterobacteriaceae.Escherichia	2.44625	ND	2.58697	0.0305705		Bacteria.Firmicutes.Clostridia.Clostridiales.Peptostreptococcaceae.Filifactor	4.27632	PH	3.90069	0.00193973		Bacteria.Actinobacteria.Actinobacteria.Corynebacteriales.Mycobacteriaceae.Mycobacterium	3.51191			-		Bacteria.Firmicutes.Erysipelotrichia.Erysipelotrichales.Erysipelotrichaceae.Solobacterium	3.41236			-
Bacteria.Proteobacteria.Betaproteobacteria.Burkholderiales.Burkholderiaceae.Burkholderia.Burkholderia_stabilis	2.97422			-		Bacteria.Proteobacteria.Gammaproteobacteria.Enterobacterales.Enterobacteriaceae.Escherichia	3.22928			-		Bacteria.Firmicutes.Clostridia.Clostridiales.Lachnospiraceae.Oribacterium	3.20481	PD	3.11015	0.0233422		Archaea.Euryarchaeota.Methanobacteria.Methanobacteriales.Methanobacteriaceae.Methanobrevibacter	2.02243			-
Bacteria.Bacteroidetes.Bacteroidia.Bacteroidales.Prevotellaceae.Prevotella.Prevotella_multiformis	3.66487			-		Bacteria.Bacteroidetes.Bacteroidia.Bacteroidales.Prevotellaceae.Prevotella.Prevotella_multiformis	2.77722			-		Bacteria.Firmicutes.Erysipelotrichia.Erysipelotrichales.Erysipelotrichaceae.Solobacterium	3.00825			-		Bacteria.Fusobacteria.Fusobacteriia.Fusobacteriales.Leptotrichiaceae.Leptotrichia.Leptotrichia_massiliensis	2.96375			-
Bacteria.Actinobacteria.Actinobacteria.Corynebacteriales.Mycobacteriaceae.Mycobacterium	3.51191			-		Bacteria.Actinobacteria.Actinobacteria.Corynebacteriales.Mycobacteriaceae.Mycobacterium	3.71723	NH	3.32909	0.0283655		Archaea.Euryarchaeota.Methanobacteria.Methanobacteriales.Methanobacteriaceae.Methanobrevibacter	3.52651			-		Bacteria.Actinobacteria	5.64534			-
Bacteria.Firmicutes.Clostridia.Clostridiales.Lachnospiraceae.Oribacterium	3.23067			-		Bacteria.Firmicutes.Clostridia.Clostridiales.Lachnospiraceae.Oribacterium	2.73535			-		Bacteria.Fusobacteria.Fusobacteriia.Fusobacteriales.Leptotrichiaceae.Leptotrichia.Leptotrichia_massiliensis	2.0195			-		Bacteria.Fusobacteria.Fusobacteriia.Fusobacteriales.Fusobacteriaceae.Fusobacterium.Fusobacterium_nucleatum	4.48401	ND	4.0044	0.0101652
Bacteria.Firmicutes.Erysipelotrichia.Erysipelotrichales.Erysipelotrichaceae.Solobacterium	3.41236			-		Bacteria.Firmicutes.Erysipelotrichia.Erysipelotrichales.Erysipelotrichaceae.Solobacterium	3.00825			-		Bacteria.Actinobacteria	5.3966			-		Bacteria.Bacteroidetes.Bacteroidia.Bacteroidales.Tannerellaceae.Tannerella.Tannerella_sp_oral_taxon_HOT_286	3.69046			-
Archaea.Euryarchaeota.Methanobacteria.Methanobacteriales.Methanobacteriaceae.Methanobrevibacter	3.52651			-		Archaea.Euryarchaeota.Methanobacteria.Methanobacteriales.Methanobacteriaceae.Methanobrevibacter	2.70627			-		Bacteria.Fusobacteria.Fusobacteriia.Fusobacteriales.Fusobacteriaceae.Fusobacterium.Fusobacterium_nucleatum	4.55663			-		Bacteria.Actinobacteria.Actinobacteria.Actinomycetales.Actinomycetaceae.Actinomyces.Actinomyces_sp_oral_taxon_849	3.78664			-
Bacteria.Fusobacteria.Fusobacteriia.Fusobacteriales.Leptotrichiaceae.Leptotrichia.Leptotrichia_massiliensis	2.96375	ND	2.6891	0.00203602		Bacteria.Fusobacteria.Fusobacteriia.Fusobacteriales.Leptotrichiaceae.Leptotrichia.Leptotrichia_massiliensis	2.2214			-		Bacteria.Bacteroidetes.Bacteroidia.Bacteroidales.Tannerellaceae.Tannerella.Tannerella_sp_oral_taxon_HOT_286	3.26228			-		Bacteria.Actinobacteria.Actinobacteria.Actinomycetales.Actinomycetaceae.Actinomyces.Actinomyces_sp_oral_taxon_848	2.79862			-
Bacteria.Actinobacteria	5.50601	ND	4.92049	0.0126111		Bacteria.Actinobacteria	5.64534	NH	4.95907	0.0493662		Bacteria.Actinobacteria.Actinobacteria.Actinomycetales.Actinomycetaceae.Actinomyces.Actinomyces_sp_oral_taxon_849	2.11332	PH	2.71569	0.0189593		Bacteria.Proteobacteria.Betaproteobacteria.Burkholderiales	4.62755			-
Bacteria.Fusobacteria.Fusobacteriia.Fusobacteriales.Fusobacteriaceae.Fusobacterium.Fusobacterium_nucleatum	4.55663			-		Bacteria.Fusobacteria.Fusobacteriia.Fusobacteriales.Fusobacteriaceae.Fusobacterium.Fusobacterium_nucleatum	4.43847	PH	3.98907	0.0493662		Bacteria.Actinobacteria.Actinobacteria.Actinomycetales.Actinomycetaceae.Actinomyces.Actinomyces_sp_oral_taxon_848	2.51655			-		Bacteria.Bacteroidetes.Bacteroidia.Bacteroidales.Bacteroidaceae.Bacteroides.Bacteroides_heparinolyticus	2.46511			-
Bacteria.Bacteroidetes.Bacteroidia.Bacteroidales.Tannerellaceae.Tannerella.Tannerella_sp_oral_taxon_HOT_286	3.58652	ND	3.32622	0.0100521		Bacteria.Bacteroidetes.Bacteroidia.Bacteroidales.Tannerellaceae.Tannerella.Tannerella_sp_oral_taxon_HOT_286	3.69046			-		Bacteria.Proteobacteria.Betaproteobacteria.Burkholderiales	4.06378			-		Bacteria.Fusobacteria.Fusobacteriia.Fusobacteriales.Fusobacteriaceae.Fusobacterium.Fusobacterium_sp_oral_taxon_203	1.9685			-
Bacteria.Actinobacteria.Actinobacteria.Actinomycetales.Actinomycetaceae.Actinomyces.Actinomyces_sp_oral_taxon_849	3.3369	ND	3.11646	0.0211011		Bacteria.Actinobacteria.Actinobacteria.Actinomycetales.Actinomycetaceae.Actinomyces.Actinomyces_sp_oral_taxon_849	3.78664			-		Bacteria.Bacteroidetes.Bacteroidia.Bacteroidales.Bacteroidaceae.Bacteroides.Bacteroides_heparinolyticus	3.85575			-		Bacteria.Bacteroidetes.Bacteroidia.Bacteroidales.Prevotellaceae.Prevotella.Prevotella_conceptionensis	3.17331			-
Bacteria.Actinobacteria.Actinobacteria.Actinomycetales.Actinomycetaceae.Actinomyces.Actinomyces_sp_oral_taxon_848	2.57406			-		Bacteria.Actinobacteria.Actinobacteria.Actinomycetales.Actinomycetaceae.Actinomyces.Actinomyces_sp_oral_taxon_848	2.79862			-		Bacteria.Fusobacteria.Fusobacteriia.Fusobacteriales.Fusobacteriaceae.Fusobacterium.Fusobacterium_sp_oral_taxon_203	3.66853	PH	3.36015	0.0215488		Bacteria.Bacteroidetes.Bacteroidia.Bacteroidales.Prevotellaceae.Prevotella.Prevotella_sp_oral_taxon_472	2.76066			-
Bacteria.Proteobacteria.Betaproteobacteria.Burkholderiales	3.97503	ND	3.44443	0.0251936		Bacteria.Proteobacteria.Betaproteobacteria.Burkholderiales	4.62755			-		Bacteria.Bacteroidetes.Bacteroidia.Bacteroidales.Prevotellaceae.Prevotella.Prevotella_conceptionensis	2.52008			-		Bacteria.Bacteroidetes.Bacteroidia.Bacteroidales.Prevotellaceae.Prevotella.Prevotella_sp_F0091	3.72581			-
Bacteria.Bacteroidetes.Bacteroidia.Bacteroidales.Bacteroidaceae.Bacteroides.Bacteroides_heparinolyticus	3.85575			-		Bacteria.Bacteroidetes.Bacteroidia.Bacteroidales.Bacteroidaceae.Bacteroides.Bacteroides_heparinolyticus	3.22868			-		Bacteria.Bacteroidetes.Bacteroidia.Bacteroidales.Prevotellaceae.Prevotella.Prevotella_sp_oral_taxon_472	2.39422	PH	2.89413	0.0122856		Bacteria.Bacteroidetes.Bacteroidia.Bacteroidales.Prevotellaceae.Prevotella.Prevotella_saccharolytica	3.0897			-
Bacteria.Fusobacteria.Fusobacteriia.Fusobacteriales.Fusobacteriaceae.Fusobacterium.Fusobacterium_sp_oral_taxon_203	3.02113			-		Bacteria.Fusobacteria.Fusobacteriia.Fusobacteriales.Fusobacteriaceae.Fusobacterium.Fusobacterium_sp_oral_taxon_203	3.66853			-		Bacteria.Bacteroidetes.Bacteroidia.Bacteroidales.Prevotellaceae.Prevotella.Prevotella_sp_F0091	3.44628			-		Bacteria.Actinobacteria.Actinobacteria.Actinomycetales.Actinomycetaceae.Actinomyces.Actinomyces_viscosus	3.2242			-
Bacteria.Bacteroidetes.Bacteroidia.Bacteroidales.Prevotellaceae.Prevotella.Prevotella_conceptionensis	2.2957	ND	2.7737	0.0235199		Bacteria.Bacteroidetes.Bacteroidia.Bacteroidales.Prevotellaceae.Prevotella.Prevotella_conceptionensis	3.17331			-		Bacteria.Bacteroidetes.Bacteroidia.Bacteroidales.Prevotellaceae.Prevotella.Prevotella_saccharolytica	2.70392			-		Bacteria.Firmicutes.Negativicutes.Veillonellales	4.80289			-
Bacteria.Bacteroidetes.Bacteroidia.Bacteroidales.Prevotellaceae.Prevotella.Prevotella_sp_oral_taxon_472	2.76066	ND	2.85297	0.00704749		Bacteria.Bacteroidetes.Bacteroidia.Bacteroidales.Prevotellaceae.Prevotella.Prevotella_sp_oral_taxon_472	2.60572			-		Bacteria.Actinobacteria.Actinobacteria.Actinomycetales.Actinomycetaceae.Actinomyces.Actinomyces_viscosus	2.56942	PH	2.85398	0.0186608		Bacteria.Proteobacteria.Betaproteobacteria.Neisseriales.Neisseriaceae.Kingella.Kingella_oralis	3.3452			-
Bacteria.Bacteroidetes.Bacteroidia.Bacteroidales.Prevotellaceae.Prevotella.Prevotella_sp_F0091	3.72581			-		Bacteria.Bacteroidetes.Bacteroidia.Bacteroidales.Prevotellaceae.Prevotella.Prevotella_sp_F0091	3.16365			-		Bacteria.Firmicutes.Negativicutes.Veillonellales	4.69006			-		Bacteria.Proteobacteria.Deltaproteobacteria.Desulfovibrionales.Desulfomicrobiaceae.Desulfomicrobium.Desulfomicrobium_orale	2.21161			-
Bacteria.Bacteroidetes.Bacteroidia.Bacteroidales.Prevotellaceae.Prevotella.Prevotella_saccharolytica	2.94629	ND	2.77313	0.0397315		Bacteria.Bacteroidetes.Bacteroidia.Bacteroidales.Prevotellaceae.Prevotella.Prevotella_saccharolytica	3.0897			-		Bacteria.Proteobacteria.Betaproteobacteria.Neisseriales.Neisseriaceae.Kingella.Kingella_oralis	2.85816			-		Archaea.Euryarchaeota.Methanobacteria.Methanobacteriales.Methanobacteriaceae.Methanobrevibacter.Methanobrevibacter_oralis	2.02243			-
Bacteria.Actinobacteria.Actinobacteria.Actinomycetales.Actinomycetaceae.Actinomyces.Actinomyces_viscosus	3.2242			-		Bacteria.Actinobacteria.Actinobacteria.Actinomycetales.Actinomycetaceae.Actinomyces.Actinomyces_viscosus	2.60509			-		Bacteria.Proteobacteria.Deltaproteobacteria.Desulfovibrionales.Desulfomicrobiaceae.Desulfomicrobium.Desulfomicrobium_orale	4.03526			-		Bacteria.Proteobacteria.Gammaproteobacteria.Enterobacterales	3.87981			-
Bacteria.Firmicutes.Negativicutes.Veillonellales	4.73981			-		Bacteria.Firmicutes.Negativicutes.Veillonellales	4.80289			-		Archaea.Euryarchaeota.Methanobacteria.Methanobacteriales.Methanobacteriaceae.Methanobrevibacter.Methanobrevibacter_oralis	3.52651			-		Bacteria.Proteobacteria.Betaproteobacteria.Burkholderiales.Burkholderiaceae.Ralstonia	2.72523			-
Bacteria.Proteobacteria.Betaproteobacteria.Neisseriales.Neisseriaceae.Kingella.Kingella_oralis	3.3452			-		Bacteria.Proteobacteria.Betaproteobacteria.Neisseriales.Neisseriaceae.Kingella.Kingella_oralis	2.90421			-		Bacteria.Proteobacteria.Gammaproteobacteria.Enterobacterales	2.91024	PH	2.74362	0.0478344		Bacteria.Proteobacteria.Betaproteobacteria.Neisseriales.Neisseriaceae.Neisseria.Neisseria_sp_HMSC074B07	3.09246			-
Bacteria.Proteobacteria.Deltaproteobacteria.Desulfovibrionales.Desulfomicrobiaceae.Desulfomicrobium.Desulfomicrobium_orale	3.688	PD	3.42876	0.026531		Bacteria.Proteobacteria.Deltaproteobacteria.Desulfovibrionales.Desulfomicrobiaceae.Desulfomicrobium.Desulfomicrobium_orale	4.03526			-		Bacteria.Proteobacteria.Betaproteobacteria.Neisseriales.Neisseriaceae.Neisseria.Neisseria_sp_HMSC074B07	3.38076			-		Bacteria.Chloroflexi.Anaerolineae	2.49743			-
Archaea.Euryarchaeota.Methanobacteria.Methanobacteriales.Methanobacteriaceae.Methanobrevibacter.Methanobrevibacter_oralis	3.52651			-		Archaea.Euryarchaeota.Methanobacteria.Methanobacteriales.Methanobacteriaceae.Methanobrevibacter.Methanobrevibacter_oralis	2.70627			-		Bacteria.Chloroflexi.Anaerolineae	4.28921			-		Bacteria.Bacteroidetes.Bacteroidia.Bacteroidales.Porphyromonadaceae	4.31214			-
Bacteria.Proteobacteria.Gammaproteobacteria.Enterobacterales	2.82657	ND	2.77664	0.0394363		Bacteria.Proteobacteria.Gammaproteobacteria.Enterobacterales	3.87981			-		Bacteria.Bacteroidetes.Bacteroidia.Bacteroidales.Porphyromonadaceae	5.19328			-		Bacteria.Fusobacteria.Fusobacteriia.Fusobacteriales.Fusobacteriaceae.Fusobacterium.Fusobacterium_periodonticum	3.21856			-
Bacteria.Proteobacteria.Betaproteobacteria.Burkholderiales.Burkholderiaceae.Ralstonia	2.72523			-		Bacteria.Proteobacteria.Betaproteobacteria.Neisseriales.Neisseriaceae.Neisseria.Neisseria_sp_HMSC074B07	3.38076			-		Bacteria.Fusobacteria.Fusobacteriia.Fusobacteriales.Fusobacteriaceae.Fusobacterium.Fusobacterium_periodonticum	2.6254	PH	2.97622	0.0231346		Bacteria.Firmicutes.Negativicutes.Veillonellales.Veillonellaceae.Anaeroglobus.Anaeroglobus_geminatus	3.0927			-
Bacteria.Proteobacteria.Betaproteobacteria.Neisseriales.Neisseriaceae.Neisseria.Neisseria_sp_HMSC074B07	3.09246	ND	2.88881	0.0305705		Bacteria.Chloroflexi.Anaerolineae	3.58614	PH	3.35728	0.00249691		Bacteria.Firmicutes.Negativicutes.Veillonellales.Veillonellaceae.Anaeroglobus.Anaeroglobus_geminatus	3.60614			-		Bacteria.Bacteroidetes.Bacteroidia.Bacteroidales.Prevotellaceae.Prevotella.Prevotella_veroralis	2.6614			-
Bacteria.Chloroflexi.Anaerolineae	4.28921	PD	4.01359	0.00248754		Bacteria.Bacteroidetes.Bacteroidia.Bacteroidales.Porphyromonadaceae	5.10168	PH	4.7569	0.000157052		Bacteria.Bacteroidetes.Bacteroidia.Bacteroidales.Prevotellaceae.Prevotella.Prevotella_veroralis	2.26802			-		Bacteria	5.99997			-
Bacteria.Bacteroidetes.Bacteroidia.Bacteroidales.Porphyromonadaceae	5.19328	PD	4.8395	0.000285118		Bacteria.Fusobacteria.Fusobacteriia.Fusobacteriales.Fusobacteriaceae.Fusobacterium.Fusobacterium_periodonticum	3.14843			-		Bacteria	5.99978			-		Bacteria.Bacteroidetes.Bacteroidia.Bacteroidales.Porphyromonadaceae.Porphyromonas.Porphyromonas_sp_KLE_1280	3.01752			-
Bacteria.Fusobacteria.Fusobacteriia.Fusobacteriales.Fusobacteriaceae.Fusobacterium.Fusobacterium_periodonticum	3.21856	ND	2.96696	0.00245956		Bacteria.Firmicutes.Negativicutes.Veillonellales.Veillonellaceae.Anaeroglobus.Anaeroglobus_geminatus	3.19793	PH	3.00615	0.0492808		Bacteria.Bacteroidetes.Bacteroidia.Bacteroidales.Porphyromonadaceae.Porphyromonas.Porphyromonas_sp_KLE_1280	1.9114	PH	3.26819	0.00517529
Bacteria.Firmicutes.Negativicutes.Veillonellales.Veillonellaceae.Anaeroglobus.Anaeroglobus_geminatus	3.60614			-		Bacteria.Bacteroidetes.Bacteroidia.Bacteroidales.Prevotellaceae.Prevotella.Prevotella_veroralis	2.6614			-
Bacteria.Bacteroidetes.Bacteroidia.Bacteroidales.Prevotellaceae.Prevotella.Prevotella_veroralis	2.45215			-		Bacteria	5.99997			-
Bacteria	5.99995	ND	3.25181	0.0233422		Bacteria.Bacteroidetes.Bacteroidia.Bacteroidales.Porphyromonadaceae.Porphyromonas.Porphyromonas_sp_KLE_1280	3.01752			-
Bacteria.Bacteroidetes.Bacteroidia.Bacteroidales.Porphyromonadaceae.Porphyromonas.Porphyromonas_sp_KLE_1280	2.99183	ND	2.82026	0.000642885

## Sheet: Additional Table 5
Additional Table 5. LEfSe analysis results on functional level based on KEGG
Part A PD vs. ND						Part B PH vs. NH
Taxa	Abundace	Group	LDA score	P-value		Taxa	Abundace	Group	LDA score	P-value
Metabolism.Glycan_biosynthesis_and_metabolism.Other_types_of_O_glycan_biosynthesis	3.56717			-		Metabolism.Glycan_biosynthesis_and_metabolism.Other_types_of_O_glycan_biosynthesis	2.76576	PH	2.52659	0.0405887
Metabolism.Lipid_metabolism.Fatty_acid_biosynthesis	4.24028	ND	3.11374	0.0342937		Metabolism.Lipid_metabolism.Fatty_acid_biosynthesis	4.24405			-
Environmental_Information_Processing.Signal_transduction.MAPK_signaling_pathway	1.07786			-		Environmental_Information_Processing.Signal_transduction.MAPK_signaling_pathway	3.90337			-
Metabolism.Glycan_biosynthesis_and_metabolism.Mannose_type_O_glycan_biosynthesis	1.6985	ND	2.55221	0.0434643		Metabolism.Glycan_biosynthesis_and_metabolism.Mannose_type_O_glycan_biosynthesis	1.31425			-
Human_Diseases.Infectious_disease_viral	3.35007			-		Human_Diseases.Infectious_disease_viral	2.7029			-
Metabolism.Carbohydrate_metabolism.Pyruvate_metabolism	4.13695			-		Metabolism.Carbohydrate_metabolism.Pyruvate_metabolism	4.13747			-
Genetic_Information_Processing.Transcription.Spliceosome	1.94342	PD	2.55927	0.0287583		Genetic_Information_Processing.Transcription.Spliceosome	1.67163	PH	2.59406	0.00117893
Metabolism.Xenobiotics_biodegradation_and_metabolism.Styrene_degradation	2.42869			-		Metabolism.Xenobiotics_biodegradation_and_metabolism.Styrene_degradation	2.13862			-
Genetic_Information_Processing.Replication_and_repair.Non_homologous_end_joining	2.27018			-		Genetic_Information_Processing.Replication_and_repair.Non_homologous_end_joining	1.68057			-
Cellular_Processes.Cell_growth_and_death.Cell_cycle	1.92701			-		Organismal_Systems.Immune_system	2.48008			-
Organismal_Systems.Immune_system	2.72014			-		Metabolism.Amino_acid_metabolism.Valine_leucine_and_isoleucine_degradation	3.63329			-
Metabolism.Amino_acid_metabolism.Valine_leucine_and_isoleucine_degradation	3.57935			-		Metabolism.Metabolism_of_cofactors_and_vitamins.Thiamine_metabolism	4.13967			-
Metabolism.Metabolism_of_cofactors_and_vitamins.Thiamine_metabolism	4.16048			-		Organismal_Systems.Sensory_system.Olfactory_transduction	3.14139			-
Organismal_Systems.Sensory_system.Olfactory_transduction	3.35093			-		Metabolism.Biosynthesis_of_other_secondary_metabolites.Streptomycin_biosynthesis	4.24785			-
Metabolism.Biosynthesis_of_other_secondary_metabolites.Streptomycin_biosynthesis	4.28549			-		Human_Diseases.Infectious_disease_viral.Human_papillomavirus_infection	1.49358			-
Cellular_Processes.Cell_growth_and_death.Meiosis_yeast	1.08295			-		Environmental_Information_Processing.Signal_transduction.HIF_1_signaling_pathway	2.76476			-
Organismal_Systems.Environmental_adaptation.Plant_pathogen_interaction	3.60787	PD	2.89378	0.0031971		Organismal_Systems.Environmental_adaptation.Plant_pathogen_interaction	3.56179	PH	2.8765	0.0233422
Genetic_Information_Processing.Transcription.RNA_polymerase	3.86086			-		Genetic_Information_Processing.Transcription.RNA_polymerase	3.76443			-
Genetic_Information_Processing.Transcription.Basal_transcription_factors	2.41467			-		Genetic_Information_Processing.Transcription.Basal_transcription_factors	1.97005			-
Metabolism.Glycan_biosynthesis_and_metabolism.Other_glycan_degradation	4.15482			-		Metabolism.Glycan_biosynthesis_and_metabolism.Other_glycan_degradation	4.18007			-
Environmental_Information_Processing.Membrane_transport	4.36628	ND	3.09776	0.0342937		Environmental_Information_Processing.Membrane_transport	4.37782			-
Metabolism.Metabolism_of_other_amino_acids.D_Arginine_and_D_ornithine_metabolism	2.8229			-		Metabolism.Metabolism_of_other_amino_acids.D_Arginine_and_D_ornithine_metabolism	3.00833			-
Metabolism.Amino_acid_metabolism.Phenylalanine_metabolism	3.41938			-		Metabolism.Amino_acid_metabolism.Phenylalanine_metabolism	3.42194			-
Metabolism.Lipid_metabolism.Biosynthesis_of_unsaturated_fatty_acids	2.71916	ND	2.44649	0.0277727		Metabolism.Lipid_metabolism.Biosynthesis_of_unsaturated_fatty_acids	2.79319			-
Genetic_Information_Processing.Translation.Aminoacyl_tRNA_biosynthesis	4.50884			-		Genetic_Information_Processing.Translation.Aminoacyl_tRNA_biosynthesis	4.50952			-
Genetic_Information_Processing.Replication_and_repair.Nucleotide_excision_repair	4.29882			-		Genetic_Information_Processing.Replication_and_repair.Nucleotide_excision_repair	4.29216			-
Metabolism.Metabolism_of_cofactors_and_vitamins.Riboflavin_metabolism	3.70657			-		Metabolism.Metabolism_of_cofactors_and_vitamins.Riboflavin_metabolism	3.68816			-
Human_Diseases.Drug_resistance_antimicrobial	4.27025			-		Human_Diseases.Drug_resistance_antimicrobial	4.12194			-
Metabolism.Amino_acid_metabolism.Glycine_serine_and_threonine_metabolism	4.07292			-		Cellular_Processes.Cellular_community_prokaryotes	4.19542			-
Human_Diseases.Infectious_disease_bacterial.Tuberculosis	3.15028			-		Metabolism.Amino_acid_metabolism.Glycine_serine_and_threonine_metabolism	4.11181	NH	2.88483	0.0342937
Cellular_Processes.Cell_motility.Bacterial_chemotaxis	4.66769	PD	4.22246	0.00515896		Human_Diseases.Infectious_disease_bacterial.Tuberculosis	3.08818			-
Metabolism.Biosynthesis_of_other_secondary_metabolites.Monobactam_biosynthesis	2.94157			-		Cellular_Processes.Cell_motility.Bacterial_chemotaxis	4.40755	PH	3.98666	0.0189297
Cellular_Processes.Transport_and_catabolism.Endocytosis	2.1568			-		Metabolism.Biosynthesis_of_other_secondary_metabolites.Monobactam_biosynthesis	3.02939			-
Genetic_Information_Processing.Replication_and_repair	5.04761			-		Cellular_Processes.Transport_and_catabolism.Endocytosis	1.5532			-
Organismal_Systems.Nervous_system.Synaptic_vesicle_cycle	2.19369			-		Genetic_Information_Processing.Replication_and_repair	5.05942			-
Organismal_Systems.Environmental_adaptation.Thermogenesis	2.89212			-		Organismal_Systems.Nervous_system.Synaptic_vesicle_cycle	1.29024			-
Organismal_Systems.Endocrine_system	3.60683			-		Organismal_Systems.Environmental_adaptation.Thermogenesis	2.8981			-
Metabolism.Metabolism_of_other_amino_acids	4.8878			-		Environmental_Information_Processing.Signal_transduction.Calcium_signaling_pathway	0.928989			-
Human_Diseases.Infectious_disease_viral.Herpes_simplex_virus_1_infection	3.32104			-		Organismal_Systems.Endocrine_system	3.54275			-
Metabolism.Lipid_metabolism.Sphingolipid_metabolism	3.58292			-		Metabolism.Metabolism_of_other_amino_acids	4.87642			-
Metabolism.Amino_acid_metabolism	5.09833			-		Human_Diseases.Infectious_disease_viral.Herpes_simplex_virus_1_infection	2.69109			-
Metabolism.Carbohydrate_metabolism.Pentose_and_glucuronate_interconversions	3.5813	PD	2.64785	0.0283655		Metabolism.Lipid_metabolism.Sphingolipid_metabolism	3.66229			-
Metabolism.Energy_metabolism.Methane_metabolism	3.7294			-		Metabolism.Amino_acid_metabolism	5.12017	NH	3.83802	0.0493662
Metabolism.Metabolism_of_terpenoids_and_polyketides	4.35947			-		Metabolism.Carbohydrate_metabolism.Pentose_and_glucuronate_interconversions	3.56364			-
Environmental_Information_Processing.Signal_transduction.Calcium_signaling_pathway	0.851542			-		Metabolism.Energy_metabolism.Methane_metabolism	3.73552			-
Human_Diseases.Infectious_disease_bacterial.Pertussis	3.42781			-		Metabolism.Metabolism_of_terpenoids_and_polyketides	4.36142			-
Metabolism.Lipid_metabolism.Arachidonic_acid_metabolism	2.39561			-		Metabolism.Metabolism_of_other_amino_acids.beta_Alanine_metabolism	2.84456			-
Genetic_Information_Processing.Replication_and_repair.Mismatch_repair	4.52513			-		Human_Diseases.Infectious_disease_bacterial.Pertussis	3.29463			-
Metabolism.Energy_metabolism.Oxidative_phosphorylation	3.67553			-		Metabolism.Lipid_metabolism.Arachidonic_acid_metabolism	2.60418			-
Cellular_Processes.Cellular_community_prokaryotes.Biofilm_formation_Vibrio_cholerae	3.4897			-		Genetic_Information_Processing.Replication_and_repair.Mismatch_repair	4.5307			-
Human_Diseases.Infectious_disease_viral.Hepatitis_C	1.46716			-		Metabolism.Energy_metabolism.Oxidative_phosphorylation	3.65798			-
Metabolism.Metabolism_of_terpenoids_and_polyketides.Limonene_and_pinene_degradation	2.54291			-		Cellular_Processes.Cellular_community_prokaryotes.Biofilm_formation_Vibrio_cholerae	3.45676	PH	2.50447	0.0191099
Environmental_Information_Processing.Signal_transduction.NF_kappa_B_signaling_pathway	0			-		Human_Diseases.Infectious_disease_viral.Hepatitis_C	1.60633			-
Organismal_Systems.Endocrine_system.Insulin_signaling_pathway	3.26194			-		Metabolism.Metabolism_of_terpenoids_and_polyketides.Limonene_and_pinene_degradation	2.55325			-
Organismal_Systems.Nervous_system	2.5342			-		Environmental_Information_Processing.Signal_transduction.NF_kappa_B_signaling_pathway	0			-
Metabolism.Xenobiotics_biodegradation_and_metabolism	3.9046			-		Organismal_Systems.Endocrine_system.Insulin_signaling_pathway	3.24855			-
Organismal_Systems.Nervous_system.Glutamatergic_synapse	2.49886			-		Organismal_Systems.Nervous_system	2.4138			-
Metabolism.Metabolism_of_cofactors_and_vitamins.Porphyrin_and_chlorophyll_metabolism	3.81717			-		Metabolism.Xenobiotics_biodegradation_and_metabolism	3.68722			-
Human_Diseases.Infectious_disease_bacterial.Bacterial_invasion_of_epithelial_cells	2.89586			-		Organismal_Systems.Nervous_system.Glutamatergic_synapse	2.37984			-
Cellular_Processes.Cell_growth_and_death.Apoptosis_fly	3.02843			-		Metabolism.Metabolism_of_cofactors_and_vitamins.Porphyrin_and_chlorophyll_metabolism	3.87088			-
Genetic_Information_Processing.Replication_and_repair.DNA_replication	4.30847			-		Human_Diseases.Infectious_disease_bacterial.Bacterial_invasion_of_epithelial_cells	3.76802			-
Cellular_Processes.Cell_growth_and_death.Necroptosis	2.67626			-		Cellular_Processes.Cell_growth_and_death.Apoptosis_fly	2.95677			-
Metabolism.Glycan_biosynthesis_and_metabolism	4.77442			-		Genetic_Information_Processing.Replication_and_repair.DNA_replication	4.32891			-
Human_Diseases.Neurodegenerative_disease.Alzheimer_disease	2.14529			-		Metabolism.Glycan_biosynthesis_and_metabolism	4.73341			-
Human_Diseases.Neurodegenerative_disease.Parkinson_disease	2.97979			-		Human_Diseases.Neurodegenerative_disease.Alzheimer_disease	2.10202			-
Cellular_Processes.Cell_growth_and_death	4.36622	PD	3.11127	0.0283655		Human_Diseases.Neurodegenerative_disease.Parkinson_disease	2.84174	PH	2.34465	0.0369185
Environmental_Information_Processing.Signal_transduction.PI3K_Akt_signaling_pathway	2.26216			-		Cellular_Processes.Cell_growth_and_death	4.34306	PH	3.206	0.0126111
Metabolism.Carbohydrate_metabolism.Amino_sugar_and_nucleotide_sugar_metabolism	4.02512			-		Environmental_Information_Processing.Signal_transduction.PI3K_Akt_signaling_pathway	2.18574			-
Human_Diseases.Infectious_disease_parasitic	3.08353			-		Metabolism.Carbohydrate_metabolism.Amino_sugar_and_nucleotide_sugar_metabolism	4.06454			-
Cellular_Processes.Cellular_community_eukaryotes.Tight_junction	1.54613			-		Human_Diseases.Infectious_disease_parasitic	3.03442			-
Metabolism.Lipid_metabolism.Secondary_bile_acid_biosynthesis	3.6144	ND	2.8955	0.0493662		Cellular_Processes.Cellular_community_eukaryotes.Tight_junction	0.674962			-
Metabolism.Amino_acid_metabolism.Arginine_biosynthesis	3.96032			-		Metabolism.Lipid_metabolism.Secondary_bile_acid_biosynthesis	3.51004			-
Metabolism.Metabolism_of_other_amino_acids.Taurine_and_hypotaurine_metabolism	3.723			-		Metabolism.Amino_acid_metabolism.Arginine_biosynthesis	3.95138			-
Metabolism.Carbohydrate_metabolism	5.11236			-		Metabolism.Metabolism_of_other_amino_acids.Taurine_and_hypotaurine_metabolism	3.68726			-
Environmental_Information_Processing.Signal_transduction.AMPK_signaling_pathway	2.48343			-		Metabolism.Carbohydrate_metabolism	5.12716			-
Cellular_Processes.Cellular_community_prokaryotes.Biofilm_formation_Escherichia_coli	3.69365			-		Cellular_Processes.Cellular_community_prokaryotes.Biofilm_formation_Escherichia_coli	3.70671			-
Metabolism.Biosynthesis_of_other_secondary_metabolites.Tropane_piperidine_and_pyridine_alkaloid_biosynthesis	3.36375			-		Metabolism.Biosynthesis_of_other_secondary_metabolites.Tropane_piperidine_and_pyridine_alkaloid_biosynthesis	3.35114			-
Environmental_Information_Processing.Signal_transduction.Notch_signaling_pathway	2.53823			-		Environmental_Information_Processing.Signal_transduction.Notch_signaling_pathway	2.63315			-
Environmental_Information_Processing.Signal_transduction.MAPK_signaling_pathway_fly	2.08572			-		Environmental_Information_Processing.Signal_transduction.MAPK_signaling_pathway_fly	2.28349	PH	2.42228	0.0305705
Metabolism.Carbohydrate_metabolism.Butanoate_metabolism	3.84428			-		Metabolism.Carbohydrate_metabolism.Butanoate_metabolism	3.83103			-
Metabolism.Carbohydrate_metabolism.Starch_and_sucrose_metabolism	4.10532			-		Metabolism.Carbohydrate_metabolism.Starch_and_sucrose_metabolism	4.17251	NH	3.29213	0.00249691
Environmental_Information_Processing.Signal_transduction.Hippo_signaling_pathway_fly	1.7022			-		Environmental_Information_Processing.Signal_transduction.Hippo_signaling_pathway_fly	1.50973			-
Organismal_Systems.Endocrine_system.Renin_angiotensin_system	3.21968			-		Organismal_Systems.Endocrine_system.Renin_angiotensin_system	3.14946			-
Genetic_Information_Processing.Folding_sorting_and_degradation.Protein_export	4.24621			-		Genetic_Information_Processing.Folding_sorting_and_degradation.Protein_export	4.25074			-
Organismal_Systems.Digestive_system.Salivary_secretion	1.83365			-		Organismal_Systems.Digestive_system.Salivary_secretion	2.41372			-
Metabolism.Xenobiotics_biodegradation_and_metabolism.Dioxin_degradation	2.12285			-		Metabolism.Xenobiotics_biodegradation_and_metabolism.Dioxin_degradation	1.93616			-
Environmental_Information_Processing.Signal_transduction.mTOR_signaling_pathway	0.27258			-		Environmental_Information_Processing.Signaling_molecules_and_interaction	1.57916			-
Environmental_Information_Processing.Signaling_molecules_and_interaction	2.16963			-		Metabolism.Metabolism_of_terpenoids_and_polyketides.Biosynthesis_of_type_II_polyketide_products	1.19754			-
Metabolism.Metabolism_of_terpenoids_and_polyketides.Biosynthesis_of_type_II_polyketide_products	0.627212			-		Metabolism.Metabolism_of_other_amino_acids.Glutathione_metabolism	3.92175			-
Metabolism.Metabolism_of_other_amino_acids.Glutathione_metabolism	3.88888	ND	3.20475	0.000157052		Metabolism.Carbohydrate_metabolism.Glyoxylate_and_dicarboxylate_metabolism	3.92816			-
Metabolism.Carbohydrate_metabolism.Glyoxylate_and_dicarboxylate_metabolism	3.91364			-		Human_Diseases.Infectious_disease_bacterial.Epithelial_cell_signaling_in_Helicobacter_pylori_infection	3.14625	PH	2.49656	0.0155644
Human_Diseases.Infectious_disease_bacterial.Epithelial_cell_signaling_in_Helicobacter_pylori_infection	3.20981	PD	2.47822	0.0283655		Organismal_Systems.Digestive_system	3.52384			-
Organismal_Systems.Digestive_system	3.50786			-		Metabolism.Nucleotide_metabolism	4.42239			-
Metabolism.Nucleotide_metabolism	4.43286			-		Metabolism	5.81779			-
Metabolism	5.8237	ND	4.34447	0.0065017		Metabolism.Metabolism_of_cofactors_and_vitamins.Vitamin_B6_metabolism	4.01261			-
Metabolism.Metabolism_of_cofactors_and_vitamins.Vitamin_B6_metabolism	4.01627			-		Cellular_Processes.Cell_growth_and_death.p53_signaling_pathway	0.706581			-
Genetic_Information_Processing.Transcription	3.88117	PD	2.8608	0.0283655		Genetic_Information_Processing.Transcription	3.77149			-
Metabolism.Xenobiotics_biodegradation_and_metabolism.Caprolactam_degradation	2.62018			-		Organismal_Systems.Endocrine_system.Oxytocin_signaling_pathway	0			-
Metabolism.Xenobiotics_biodegradation_and_metabolism.Chloroalkane_and_chloroalkene_degradation	2.01262			-		Metabolism.Xenobiotics_biodegradation_and_metabolism.Caprolactam_degradation	2.66081			-
Human_Diseases.Infectious_disease_parasitic.African_trypanosomiasis	1.80945			-		Metabolism.Xenobiotics_biodegradation_and_metabolism.Chloroalkane_and_chloroalkene_degradation	2.30634			-
Metabolism.Metabolism_of_terpenoids_and_polyketides.Type_I_polyketide_structures	0.158845			-		Human_Diseases.Infectious_disease_parasitic.African_trypanosomiasis	1.93465			-
Metabolism.Metabolism_of_cofactors_and_vitamins.Lipoic_acid_metabolism	3.76792			-		Metabolism.Metabolism_of_terpenoids_and_polyketides.Type_I_polyketide_structures	0			-
Metabolism.Metabolism_of_terpenoids_and_polyketides.Terpenoid_backbone_biosynthesis	4.04049			-		Metabolism.Metabolism_of_cofactors_and_vitamins.Lipoic_acid_metabolism	3.84514			-
Metabolism.Biosynthesis_of_other_secondary_metabolites.Phenylpropanoid_biosynthesis	3.25023			-		Metabolism.Metabolism_of_terpenoids_and_polyketides.Terpenoid_backbone_biosynthesis	4.02253			-
Metabolism.Biosynthesis_of_other_secondary_metabolites.Betalain_biosynthesis	3.17292	ND	2.81935	0.0040687		Metabolism.Biosynthesis_of_other_secondary_metabolites.Phenylpropanoid_biosynthesis	2.81861			-
Environmental_Information_Processing.Signaling_molecules_and_interaction.Neuroactive_ligand_receptor_interaction	1.423	PD	2.67137	0.0292013		Metabolism.Biosynthesis_of_other_secondary_metabolites.Betalain_biosynthesis	3.34303			-
Genetic_Information_Processing.Replication_and_repair.Base_excision_repair	4.18764	ND	3.05887	0.00249691		Environmental_Information_Processing.Signaling_molecules_and_interaction.Neuroactive_ligand_receptor_interaction	1.20697			-
Metabolism.Metabolism_of_terpenoids_and_polyketides.Zeatin_biosynthesis	3.89978			-		Genetic_Information_Processing.Replication_and_repair.Base_excision_repair	4.22008			-
Organismal_Systems.Excretory_system.Aldosterone_regulated_sodium_reabsorption	0.758102			-		Metabolism.Metabolism_of_terpenoids_and_polyketides.Zeatin_biosynthesis	3.87764			-
Human_Diseases.Cardiovascular_disease	1.02972			-		Organismal_Systems.Excretory_system.Aldosterone_regulated_sodium_reabsorption	0.924953			-
Organismal_Systems.Environmental_adaptation	3.6843	PD	2.95358	0.0031971		Human_Diseases.Cardiovascular_disease	0.227037			-
Organismal_Systems.Excretory_system	0.758102			-		Organismal_Systems.Environmental_adaptation	3.64705	PH	2.98763	0.0155644
Metabolism.Amino_acid_metabolism.Lysine_degradation	3.42287			-		Organismal_Systems.Excretory_system	0.924953			-
Cellular_Processes.Cellular_community_eukaryotes	1.54613			-		Metabolism.Amino_acid_metabolism.Lysine_degradation	3.48938			-
Metabolism.Lipid_metabolism.Linoleic_acid_metabolism	1.81142			-		Cellular_Processes.Cellular_community_eukaryotes	0.69285			-
Human_Diseases	4.50972			-		Metabolism.Lipid_metabolism.Linoleic_acid_metabolism	1.6263			-
Organismal_Systems.Sensory_system	3.35093			-		Human_Diseases	4.53086			-
Metabolism.Glycan_biosynthesis_and_metabolism.Lipoarabinomannan_LAM_biosynthesis	3.14814			-		Organismal_Systems	4.17977			-
Human_Diseases.Infectious_disease_bacterial	4.08723			-		Organismal_Systems.Sensory_system	3.14139			-
Genetic_Information_Processing.Folding_sorting_and_degradation.RNA_degradation	4.08975	PD	2.71764	0.0155644		Metabolism.Glycan_biosynthesis_and_metabolism.Lipoarabinomannan_LAM_biosynthesis	3.59162	NH	3.1168	0.00407199
Metabolism.Metabolism_of_terpenoids_and_polyketides.Polyketide_sugar_unit_biosynthesis	3.5029			-		Metabolism.Lipid_metabolism.alpha_Linolenic_acid_metabolism	1.98079			-
Genetic_Information_Processing.Translation.mRNA_surveillance_pathway	2.41522			-		Genetic_Information_Processing.Folding_sorting_and_degradation.RNA_degradation	4.06797			-
Environmental_Information_Processing.Signaling_molecules_and_interaction.Cell_adhesion_molecules	2.08386			-		Genetic_Information_Processing.Translation.mRNA_surveillance_pathway	2.45842	NH	2.32723	0.0323245
Metabolism.Glycan_biosynthesis_and_metabolism.Lipopolysaccharide_biosynthesis	3.91287			-		Environmental_Information_Processing.Signaling_molecules_and_interaction.Cell_adhesion_molecules	1.33926			-
Metabolism.Xenobiotics_biodegradation_and_metabolism.Atrazine_degradation	2.26371	PD	2.55523	0.0166262		Organismal_Systems.Circulatory_system.Vascular_smooth_muscle_contraction	0.259785			-
Human_Diseases.Immune_disease	2.65251			-		Metabolism.Xenobiotics_biodegradation_and_metabolism.Atrazine_degradation	1.99546			-
Metabolism.Metabolism_of_cofactors_and_vitamins.Retinol_metabolism	2.63995			-		Human_Diseases.Immune_disease	2.55131			-
Cellular_Processes.Cell_growth_and_death.Cell_cycle_Caulobacter	4.3172			-		Metabolism.Metabolism_of_cofactors_and_vitamins.Retinol_metabolism	2.56207			-
Metabolism.Metabolism_of_other_amino_acids.D_Glutamine_and_D_glutamate_metabolism	4.3307			-		Cellular_Processes.Cell_growth_and_death.Cell_cycle_Caulobacter	4.31945	PH	3.17689	0.0126111
Metabolism.Glycan_biosynthesis_and_metabolism.Glycosaminoglycan_biosynthesis_chondroitin_sulfate___dermatan_sulfate	3.13795			-		Metabolism.Metabolism_of_other_amino_acids.D_Glutamine_and_D_glutamate_metabolism	4.3093			-
Human_Diseases.Cardiovascular_disease.Hypertrophic_cardiomyopathy	1.02972			-		Metabolism.Glycan_biosynthesis_and_metabolism.Glycosylphosphatidylinositol_GPI_anchor_biosynthesis	0.837072			-
Environmental_Information_Processing.Membrane_transport.Phosphotransferase_system_PTS	3.80367	ND	3.00663	0.00815097		Human_Diseases.Cardiovascular_disease.Hypertrophic_cardiomyopathy	0.227037			-
Metabolism.Nucleotide_metabolism.Pyrimidine_metabolism	4.20103			-		Environmental_Information_Processing.Membrane_transport.Phosphotransferase_system_PTS	3.83319			-
Metabolism.Metabolism_of_terpenoids_and_polyketides.Biosynthesis_of_type_II_polyketide_backbone	0.693377			-		Metabolism.Nucleotide_metabolism.Pyrimidine_metabolism	4.19693			-
Metabolism.Lipid_metabolism.Steroid_hormone_biosynthesis	2.56159	PD	2.49998	0.00379915		Metabolism.Metabolism_of_terpenoids_and_polyketides.Biosynthesis_of_type_II_polyketide_backbone	1.32264			-
Cellular_Processes.Cellular_community_prokaryotes.Biofilm_formation_Pseudomonas_aeruginosa	3.09476			-		Metabolism.Lipid_metabolism.Steroid_hormone_biosynthesis	2.03981	PH	2.7376	0.000987278
Genetic_Information_Processing.Translation.Ribosome_biogenesis_in_eukaryotes	3.17594			-		Cellular_Processes.Cellular_community_prokaryotes.Biofilm_formation_Pseudomonas_aeruginosa	3.17688			-
Environmental_Information_Processing.Membrane_transport.Bacterial_secretion_system	4.05545			-		Genetic_Information_Processing.Translation.Ribosome_biogenesis_in_eukaryotes	2.95465			-
Human_Diseases.Infectious_disease_bacterial.Pathogenic_Escherichia_coli_infection	2.86611			-		Environmental_Information_Processing.Membrane_transport.Bacterial_secretion_system	4.09242			-
Genetic_Information_Processing.Translation	4.67622			-		Human_Diseases.Infectious_disease_bacterial.Pathogenic_Escherichia_coli_infection	3.50182			-
Human_Diseases.Neurodegenerative_disease	3.10477			-		Genetic_Information_Processing.Translation	4.6632			-
Metabolism.Amino_acid_metabolism.Valine_leucine_and_isoleucine_biosynthesis	4.40243			-		Human_Diseases.Neurodegenerative_disease	2.91266			-
Metabolism.Metabolism_of_terpenoids_and_polyketides.Biosynthesis_of_ansamycins	2.61197			-		Metabolism.Amino_acid_metabolism.Valine_leucine_and_isoleucine_biosynthesis	4.426	NH	3.50032	0.0031971
Metabolism.Xenobiotics_biodegradation_and_metabolism.Bisphenol_degradation	2.12082			-		Metabolism.Metabolism_of_terpenoids_and_polyketides.Biosynthesis_of_ansamycins	2.99701			-
Metabolism.Lipid_metabolism.Fatty_acid_degradation	3.28593			-		Metabolism.Xenobiotics_biodegradation_and_metabolism.Bisphenol_degradation	1.07165			-
Human_Diseases.Infectious_disease_viral.Influenza_A	2.06249			-		Metabolism.Biosynthesis_of_other_secondary_metabolites.Biosynthesis_of_various_secondary_metabolites_part_3	0.446313			-
Metabolism.Xenobiotics_biodegradation_and_metabolism.Drug_metabolism_other_enzymes	3.48836			-		Metabolism.Lipid_metabolism.Fatty_acid_degradation	3.45212	PH	3.02008	0.0213401
Metabolism.Metabolism_of_cofactors_and_vitamins.Biotin_metabolism	4.22883	ND	3.11871	0.0342937		Human_Diseases.Infectious_disease_viral.Influenza_A	1.6256			-
Organismal_Systems.Aging	3.50718			-		Organismal_Systems.Immune_system.Complement_and_coagulation_cascades	0			-
Human_Diseases.Drug_resistance_antineoplastic.Platinum_drug_resistance	2.66341			-		Metabolism.Metabolism_of_cofactors_and_vitamins.Biotin_metabolism	4.23924			-
Environmental_Information_Processing.Signal_transduction.Hedgehog_signaling_pathway	0.936964			-		Organismal_Systems.Aging	3.49531			-
Metabolism.Lipid_metabolism.Synthesis_and_degradation_of_ketone_bodies	3.50326			-		Human_Diseases.Drug_resistance_antineoplastic.Platinum_drug_resistance	2.85711			-
Metabolism.Biosynthesis_of_other_secondary_metabolites.Staurosporine_biosynthesis	0.567081			-		Environmental_Information_Processing.Signal_transduction.Hedgehog_signaling_pathway	1.20367			-
Cellular_Processes	5.01443	PD	4.36187	0.00193973		Metabolism.Lipid_metabolism.Synthesis_and_degradation_of_ketone_bodies	3.60683			-
Metabolism.Metabolism_of_terpenoids_and_polyketides.Tetracycline_biosynthesis	0.575946			-		Metabolism.Biosynthesis_of_other_secondary_metabolites.Staurosporine_biosynthesis	0.335196			-
Organismal_Systems.Development_and_regeneration	1.41702			-		Cellular_Processes	4.885			-
Environmental_Information_Processing.Signal_transduction.Wnt_signaling_pathway	1.14894			-		Metabolism.Metabolism_of_terpenoids_and_polyketides.Tetracycline_biosynthesis	1.53309			-
Metabolism.Xenobiotics_biodegradation_and_metabolism.Toluene_degradation	1.1536			-		Organismal_Systems.Development_and_regeneration	0.873121			-
Environmental_Information_Processing.Signal_transduction.Apelin_signaling_pathway	1.91513			-		Environmental_Information_Processing.Signal_transduction.Wnt_signaling_pathway	1.34118			-
Metabolism.Metabolism_of_cofactors_and_vitamins.Ubiquinone_and_other_terpenoid_quinone_biosynthesis	3.67476			-		Metabolism.Xenobiotics_biodegradation_and_metabolism.Toluene_degradation	1.83716			-
Metabolism.Nucleotide_metabolism.Purine_metabolism	4.05464	ND	2.74183	0.0210855		Metabolism.Metabolism_of_cofactors_and_vitamins.Ubiquinone_and_other_terpenoid_quinone_biosynthesis	3.67859			-
Genetic_Information_Processing.Replication_and_repair.Homologous_recombination	4.36402			-		Metabolism.Nucleotide_metabolism.Purine_metabolism	4.05058			-
Genetic_Information_Processing.Translation.Ribosome	4.09384			-		Genetic_Information_Processing.Replication_and_repair.Homologous_recombination	4.36142			-
Metabolism.Metabolism_of_cofactors_and_vitamins.Folate_biosynthesis	3.83042			-		Genetic_Information_Processing.Translation.Ribosome	4.08577			-
Metabolism.Metabolism_of_terpenoids_and_polyketides.Nonribosomal_peptide_structures	2.42644			-		Metabolism.Metabolism_of_cofactors_and_vitamins.Folate_biosynthesis	3.87843			-
Metabolism.Metabolism_of_terpenoids_and_polyketides.Carotenoid_biosynthesis	2.16775			-		Metabolism.Metabolism_of_terpenoids_and_polyketides.Nonribosomal_peptide_structures	2.54541			-
Environmental_Information_Processing.Signal_transduction.Hippo_signaling_pathway_multiple_species	1.1329			-		Metabolism.Metabolism_of_terpenoids_and_polyketides.Carotenoid_biosynthesis	2.317			-
Metabolism.Biosynthesis_of_other_secondary_metabolites.Acarbose_and_validamycin_biosynthesis	3.3605			-		Environmental_Information_Processing.Signal_transduction.Hippo_signaling_pathway_multiple_species	0.545464			-
Metabolism.Biosynthesis_of_other_secondary_metabolites	4.46611			-		Metabolism.Biosynthesis_of_other_secondary_metabolites.Acarbose_and_validamycin_biosynthesis	3.5151			-
Metabolism.Carbohydrate_metabolism.Propanoate_metabolism	3.79089			-		Metabolism.Biosynthesis_of_other_secondary_metabolites	4.44107			-
Metabolism.Glycan_biosynthesis_and_metabolism.Peptidoglycan_biosynthesis	4.33366			-		Metabolism.Carbohydrate_metabolism.Propanoate_metabolism	3.80303			-
Metabolism.Biosynthesis_of_other_secondary_metabolites.Penicillin_and_cephalosporin_biosynthesis	3.07972	ND	2.62288	0.00163849		Metabolism.Glycan_biosynthesis_and_metabolism.Peptidoglycan_biosynthesis	4.33796			-
Genetic_Information_Processing.Folding_sorting_and_degradation.Protein_processing_in_endoplasmic_reticulum	3.01102	PD	2.61989	0.00219376		Metabolism.Biosynthesis_of_other_secondary_metabolites.Penicillin_and_cephalosporin_biosynthesis	3.5121	NH	2.98678	0.04125
Cellular_Processes.Transport_and_catabolism.Lysosome	2.97458			-		Metabolism.Metabolism_of_other_amino_acids.Phosphonate_and_phosphinate_metabolism	3.14156			-
Metabolism.Glycan_biosynthesis_and_metabolism.Various_types_of_N_glycan_biosynthesis	2.24753			-		Cellular_Processes.Transport_and_catabolism.Lysosome	2.95653			-
Metabolism.Glycan_biosynthesis_and_metabolism.Glycosaminoglycan_degradation	3.73521			-		Metabolism.Glycan_biosynthesis_and_metabolism.Various_types_of_N_glycan_biosynthesis	2.7113	PH	2.51958	0.0305705
Metabolism.Xenobiotics_biodegradation_and_metabolism.Steroid_degradation	2.40027			-		Environmental_Information_Processing	4.5582			-
Genetic_Information_Processing.Replication_and_repair.Fanconi_anemia_pathway	2.75238			-		Metabolism.Xenobiotics_biodegradation_and_metabolism.Steroid_degradation	2.40983			-
Genetic_Information_Processing.Folding_sorting_and_degradation.Ubiquitin_mediated_proteolysis	2.35336			-		Human_Diseases.Neurodegenerative_disease.Amyotrophic_lateral_sclerosis	1.48504			-
Metabolism.Xenobiotics_biodegradation_and_metabolism.Chlorocyclohexane_and_chlorobenzene_degradation	2.5329			-		Genetic_Information_Processing.Folding_sorting_and_degradation.Ubiquitin_mediated_proteolysis	1.43854			-
Metabolism.Metabolism_of_cofactors_and_vitamins.Nicotinate_and_nicotinamide_metabolism	3.83154			-		Metabolism.Xenobiotics_biodegradation_and_metabolism.Chlorocyclohexane_and_chlorobenzene_degradation	2.74172	NH	2.3619	0.0189297
Human_Diseases.Neurodegenerative_disease.Prion_disease	1.45151			-		Metabolism.Metabolism_of_cofactors_and_vitamins.Nicotinate_and_nicotinamide_metabolism	3.82045			-
Human_Diseases.Infectious_disease_bacterial.Yersinia_infection	0.0465615			-		Human_Diseases.Neurodegenerative_disease.Prion_disease	1.82226			-
Metabolism.Amino_acid_metabolism.Arginine_and_proline_metabolism	3.59609			-		Metabolism.Amino_acid_metabolism.Arginine_and_proline_metabolism	3.60572			-
Environmental_Information_Processing.Signal_transduction.Two_component_system	3.70369	PD	2.90236	0.0031971		Environmental_Information_Processing.Signal_transduction.Two_component_system	3.60654			-
Human_Diseases.Cancer_overview.Pathways_in_cancer	2.23342			-		Human_Diseases.Cancer_overview.Pathways_in_cancer	1.98857			-
Organismal_Systems.Nervous_system.Neurotrophin_signaling_pathway	1.41393			-		Organismal_Systems.Nervous_system.Neurotrophin_signaling_pathway	1.16699			-
Human_Diseases.Infectious_disease_parasitic.Amoebiasis	2.98529			-		Human_Diseases.Infectious_disease_parasitic.Amoebiasis	2.89274			-
Human_Diseases.Drug_resistance_antimicrobial.Cationic_antimicrobial_peptide_CAMP_resistance	3.71483	ND	2.65935	0.0283655		Human_Diseases.Drug_resistance_antimicrobial.Cationic_antimicrobial_peptide_CAMP_resistance	3.73094			-
Metabolism.Glycan_biosynthesis_and_metabolism.Glycosylphosphatidylinositol_GPI_anchor_biosynthesis	1.22406			-		Cellular_Processes.Cell_growth_and_death.Cell_cycle	1.76239			-
Metabolism.Amino_acid_metabolism.Tryptophan_metabolism	3.34156			-		Metabolism.Amino_acid_metabolism.Tryptophan_metabolism	3.37492			-
Metabolism.Amino_acid_metabolism.Histidine_metabolism	3.96483	PD	2.97672	0.0101652		Metabolism.Amino_acid_metabolism.Histidine_metabolism	3.92895			-
Cellular_Processes.Cellular_community_prokaryotes	4.18309			-		Metabolism.Glycan_biosynthesis_and_metabolism.Lipopolysaccharide_biosynthesis	3.93733	PH	3.11376	0.0493662
Metabolism.Metabolism_of_terpenoids_and_polyketides.Sesquiterpenoid_and_triterpenoid_biosynthesis	0.783142			-		Metabolism.Metabolism_of_terpenoids_and_polyketides.Sesquiterpenoid_and_triterpenoid_biosynthesis	1.19068			-
Metabolism.Glycan_biosynthesis_and_metabolism.Glycosphingolipid_biosynthesis_lacto_and_neolacto_series	2.50198			-		Metabolism.Glycan_biosynthesis_and_metabolism.Glycosphingolipid_biosynthesis_lacto_and_neolacto_series	1.2356			-
Genetic_Information_Processing.Translation.RNA_transport	3.0329			-		Genetic_Information_Processing.Translation.RNA_transport	2.81013			-
Metabolism.Metabolism_of_terpenoids_and_polyketides.Biosynthesis_of_siderophore_group_nonribosomal_peptides	3.16085	ND	2.61477	0.04125		Metabolism.Metabolism_of_terpenoids_and_polyketides.Biosynthesis_of_siderophore_group_nonribosomal_peptides	3.20187	NH	2.59855	0.0191099
Human_Diseases.Drug_resistance_antimicrobial.Vancomycin_resistance	3.93596			-		Environmental_Information_Processing.Signal_transduction.Ras_signaling_pathway	0.509413			-
Human_Diseases.Infectious_disease_bacterial.Staphylococcus_aureus_infection	2.92336	ND	2.50243	0.0080554		Human_Diseases.Drug_resistance_antimicrobial.Vancomycin_resistance	3.50537			-
Metabolism.Amino_acid_metabolism.Cysteine_and_methionine_metabolism	4.08777			-		Human_Diseases.Infectious_disease_bacterial.Staphylococcus_aureus_infection	3.10689			-
Metabolism.Biosynthesis_of_other_secondary_metabolites.Flavonoid_biosynthesis	0.397278			-		Metabolism.Amino_acid_metabolism.Cysteine_and_methionine_metabolism	4.08409			-
Cellular_Processes.Transport_and_catabolism.Peroxisome	3.36595			-		Metabolism.Biosynthesis_of_other_secondary_metabolites.Flavonoid_biosynthesis	0.561174			-
Metabolism.Energy_metabolism.Carbon_fixation_in_photosynthetic_organisms	4.24741			-		Cellular_Processes.Transport_and_catabolism.Peroxisome	3.43116			-
Organismal_Systems.Digestive_system.Protein_digestion_and_absorption	2.81575			-		Cellular_Processes.Cellular_community_eukaryotes.Signaling_pathways_regulating_pluripotency_of_stem_cells	0.391092			-
Human_Diseases.Infectious_disease_bacterial.Vibrio_cholerae_infection	1.93955			-		Metabolism.Energy_metabolism.Carbon_fixation_in_photosynthetic_organisms	4.34258	PH	3.61494	0.0340237
Cellular_Processes.Cell_motility	4.79135	PD	4.32716	0.00407199		Organismal_Systems.Digestive_system.Protein_digestion_and_absorption	2.65562			-
Metabolism.Carbohydrate_metabolism.C5_Branched_dibasic_acid_metabolism	3.57298			-		Human_Diseases.Infectious_disease_bacterial.Vibrio_cholerae_infection	1.91526			-
Cellular_Processes.Transport_and_catabolism.Mitophagy_animal	1.78696			-		Genetic_Information_Processing.Replication_and_repair.Fanconi_anemia_pathway	2.34046			-
Environmental_Information_Processing.Membrane_transport.ABC_transporters	3.76717			-		Cellular_Processes.Cell_motility	4.55329	PH	4.11322	0.0233422
Metabolism.Carbohydrate_metabolism.Galactose_metabolism	4.01285			-		Metabolism.Carbohydrate_metabolism.C5_Branched_dibasic_acid_metabolism	3.59537			-
Metabolism.Xenobiotics_biodegradation_and_metabolism.Furfural_degradation	0.997839			-		Cellular_Processes.Transport_and_catabolism.Mitophagy_animal	2.33637			-
Genetic_Information_Processing.Folding_sorting_and_degradation	4.6057			-		Environmental_Information_Processing.Membrane_transport.ABC_transporters	3.78485			-
Metabolism.Xenobiotics_biodegradation_and_metabolism.Nitrotoluene_degradation	3.24701	ND	2.69576	0.0124782		Metabolism.Carbohydrate_metabolism.Galactose_metabolism	4.08248			-
Human_Diseases.Infectious_disease_parasitic.Chagas_disease	2.32818			-		Metabolism.Xenobiotics_biodegradation_and_metabolism.Furfural_degradation	2.1226	PH	2.56056	0.00425975
Metabolism.Metabolism_of_other_amino_acids.D_Alanine_metabolism	4.42694			-		Genetic_Information_Processing.Folding_sorting_and_degradation	4.60791			-
Metabolism.Carbohydrate_metabolism.Pentose_phosphate_pathway	4.07052			-		Metabolism.Xenobiotics_biodegradation_and_metabolism.Nitrotoluene_degradation	3.19206			-
Genetic_Information_Processing	5.3056			-		Human_Diseases.Infectious_disease_parasitic.Chagas_disease	2.37856			-
Metabolism.Amino_acid_metabolism.Alanine_aspartate_and_glutamate_metabolism	4.20897			-		Metabolism.Metabolism_of_other_amino_acids.D_Alanine_metabolism	4.4272			-
Genetic_Information_Processing.Folding_sorting_and_degradation.Proteasome	2.34057			-		Metabolism.Carbohydrate_metabolism.Pentose_phosphate_pathway	4.08091			-
Cellular_Processes.Cell_growth_and_death.Apoptosis	2.92973			-		Genetic_Information_Processing	5.30989			-
Human_Diseases.Cancer_overview.Chemical_carcinogenesis	2.22583			-		Metabolism.Amino_acid_metabolism.Alanine_aspartate_and_glutamate_metabolism	4.22057			-
Metabolism.Lipid_metabolism.Glycerolipid_metabolism	3.61933			-		Genetic_Information_Processing.Folding_sorting_and_degradation.Proteasome	2.57172	NH	2.63922	0.00193973
Organismal_Systems.Nervous_system.Cholinergic_synapse	0			-		Cellular_Processes.Cell_growth_and_death.Apoptosis	2.39321			-
Metabolism.Carbohydrate_metabolism.Inositol_phosphate_metabolism	3.35204	ND	2.57533	0.00815097		Human_Diseases.Cancer_overview.Chemical_carcinogenesis	1.8465			-
Genetic_Information_Processing.Folding_sorting_and_degradation.Sulfur_relay_system	3.98015			-		Metabolism.Lipid_metabolism.Glycerolipid_metabolism	3.72166			-
Metabolism.Carbohydrate_metabolism.Glycolysis___Gluconeogenesis	4.2025			-		Organismal_Systems.Nervous_system.Cholinergic_synapse	0			-
Organismal_Systems.Endocrine_system.Parathyroid_hormone_synthesis_secretion_and_action	1.19777			-		Metabolism.Carbohydrate_metabolism.Inositol_phosphate_metabolism	3.37132			-
Metabolism.Metabolism_of_other_amino_acids.Selenocompound_metabolism	4.22517	ND	3.01433	0.0233422		Genetic_Information_Processing.Folding_sorting_and_degradation.Sulfur_relay_system	4.01645			-
Environmental_Information_Processing.Signal_transduction	3.79342	PD	3.08469	0.000285118		Metabolism.Carbohydrate_metabolism.Glycolysis___Gluconeogenesis	4.21051			-
Organismal_Systems.Immune_system.C_type_lectin_receptor_signaling_pathway	0.344495			-		Organismal_Systems.Endocrine_system.Parathyroid_hormone_synthesis_secretion_and_action	0.0304256			-
Metabolism.Glycan_biosynthesis_and_metabolism.N_Glycan_biosynthesis	3.51622			-		Metabolism.Metabolism_of_other_amino_acids.Selenocompound_metabolism	4.19641			-
Environmental_Information_Processing.Signal_transduction.Hippo_signaling_pathway	1.67064			-		Environmental_Information_Processing.Signal_transduction	4.10723			-
Organismal_Systems.Endocrine_system.Thyroid_hormone_synthesis	2.74661			-		Organismal_Systems.Immune_system.C_type_lectin_receptor_signaling_pathway	0			-
Metabolism.Carbohydrate_metabolism.Ascorbate_and_aldarate_metabolism	3.36184			-		Metabolism.Glycan_biosynthesis_and_metabolism.N_Glycan_biosynthesis	3.21433			-
Metabolism.Energy_metabolism.Carbon_fixation_pathways_in_prokaryotes	3.35755			-		Environmental_Information_Processing.Signal_transduction.Hippo_signaling_pathway	1.16949			-
Cellular_Processes.Cell_growth_and_death.Cell_cycle_yeast	0.504021			-		Organismal_Systems.Endocrine_system.Thyroid_hormone_synthesis	2.6176			-
Organismal_Systems.Aging.Longevity_regulating_pathway_multiple_species	3.50718			-		Metabolism.Carbohydrate_metabolism.Ascorbate_and_aldarate_metabolism	3.40133			-
Metabolism.Lipid_metabolism.Ether_lipid_metabolism	2.55124			-		Metabolism.Energy_metabolism.Carbon_fixation_pathways_in_prokaryotes	3.67229			-
Metabolism.Amino_acid_metabolism.Phenylalanine_tyrosine_and_tryptophan_biosynthesis	4.07654			-		Cellular_Processes.Cell_growth_and_death.Cell_cycle_yeast	0.225743			-
Metabolism.Metabolism_of_other_amino_acids.Phosphonate_and_phosphinate_metabolism	3.23839	PD	2.63711	0.00115205		Organismal_Systems.Aging.Longevity_regulating_pathway_multiple_species	3.49531			-
Metabolism.Metabolism_of_cofactors_and_vitamins.One_carbon_pool_by_folate	4.26476			-		Metabolism.Lipid_metabolism.Ether_lipid_metabolism	2.57228	PH	2.47118	0.0329224
Human_Diseases.Infectious_disease_bacterial.Salmonella_infection	2.29671			-		Metabolism.Amino_acid_metabolism.Phenylalanine_tyrosine_and_tryptophan_biosynthesis	4.11601	NH	3.09862	0.00515896
Human_Diseases.Endocrine_and_metabolic_disease.Cushing_syndrome	1.95298			-		Cellular_Processes.Cell_growth_and_death.Meiosis_yeast	1.23509			-
Metabolism.Metabolism_of_other_amino_acids.beta_Alanine_metabolism	2.72889			-		Metabolism.Metabolism_of_cofactors_and_vitamins.One_carbon_pool_by_folate	4.26862			-
Organismal_Systems.Digestive_system.Fat_digestion_and_absorption	1.88464			-		Human_Diseases.Infectious_disease_bacterial.Salmonella_infection	2.39583			-
Metabolism.Lipid_metabolism.Glycerophospholipid_metabolism	3.74268	ND	2.62626	0.0493662		Human_Diseases.Endocrine_and_metabolic_disease.Cushing_syndrome	2.17244			-
Metabolism.Metabolism_of_cofactors_and_vitamins.Pantothenate_and_CoA_biosynthesis	4.13372			-		Human_Diseases.Infectious_disease_bacterial	4.24234			-
Metabolism.Xenobiotics_biodegradation_and_metabolism.Benzoate_degradation	3.05107			-		Organismal_Systems.Digestive_system.Fat_digestion_and_absorption	2.06029			-
Cellular_Processes.Cell_motility.Flagellar_assembly	4.18543	PD	3.6587	0.00193973		Metabolism.Lipid_metabolism.Glycerophospholipid_metabolism	3.73184			-
Human_Diseases.Cancer_overview	2.5454			-		Metabolism.Metabolism_of_cofactors_and_vitamins.Pantothenate_and_CoA_biosynthesis	4.15545			-
Human_Diseases.Cancer_overview.MicroRNAs_in_cancer	1.66444			-		Metabolism.Xenobiotics_biodegradation_and_metabolism.Benzoate_degradation	3.07896			-
Human_Diseases.Immune_disease.Systemic_lupus_erythematosus	2.65251			-		Human_Diseases.Cancer_overview	2.35615			-
Metabolism.Amino_acid_metabolism.Lysine_biosynthesis	4.16656	ND	2.80066	0.0493662		Human_Diseases.Cancer_overview.MicroRNAs_in_cancer	1.85162			-
Human_Diseases.Endocrine_and_metabolic_disease	1.95298			-		Human_Diseases.Immune_disease.Systemic_lupus_erythematosus	2.55131			-
Organismal_Systems.Digestive_system.Mineral_absorption	3.4134			-		Metabolism.Amino_acid_metabolism.Lysine_biosynthesis	4.19517			-
Human_Diseases.Drug_resistance_antineoplastic	2.66341			-		Human_Diseases.Endocrine_and_metabolic_disease	2.17244			-
Human_Diseases.Infectious_disease_bacterial.Legionellosis	3.68995	PD	2.80123	0.0155644		Organismal_Systems.Digestive_system.Mineral_absorption	3.44045			-
Human_Diseases.Drug_resistance_antimicrobial.beta_Lactam_resistance	3.68408			-		Human_Diseases.Drug_resistance_antineoplastic	2.85711			-
Metabolism.Glycan_biosynthesis_and_metabolism.Arabinogalactan_biosynthesis_Mycobacterium	3.48322			-		Human_Diseases.Infectious_disease_bacterial.Legionellosis	3.65373	PH	2.83325	0.0233422
Metabolism.Energy_metabolism.Nitrogen_metabolism	3.88588	ND	2.68814	0.0233422		Human_Diseases.Drug_resistance_antimicrobial.beta_Lactam_resistance	3.67624			-
Metabolism.Energy_metabolism.Sulfur_metabolism	3.55158			-		Metabolism.Glycan_biosynthesis_and_metabolism.Arabinogalactan_biosynthesis_Mycobacterium	3.49926			-
Environmental_Information_Processing	4.43174			-		Metabolism.Energy_metabolism.Nitrogen_metabolism	3.88577			-
Metabolism.Xenobiotics_biodegradation_and_metabolism.Aminobenzoate_degradation	2.7581			-		Metabolism.Energy_metabolism.Sulfur_metabolism	3.55903			-
Metabolism.Carbohydrate_metabolism.Fructose_and_mannose_metabolism	3.92659			-		Genetic_Information_Processing.Folding_sorting_and_degradation.Protein_processing_in_endoplasmic_reticulum	2.89072	PH	2.47012	0.0064816
Human_Diseases.Neurodegenerative_disease.Spinocerebellar_ataxia	2.23225			-		Metabolism.Glycan_biosynthesis_and_metabolism.Glycosaminoglycan_degradation	3.44149			-
Metabolism.Carbohydrate_metabolism.Citrate_cycle_TCA_cycle	4.156			-		Metabolism.Xenobiotics_biodegradation_and_metabolism.Aminobenzoate_degradation	2.92314			-
Metabolism.Glycan_biosynthesis_and_metabolism.Mucin_type_O_glycan_biosynthesis	2.20076			-		Metabolism.Carbohydrate_metabolism.Fructose_and_mannose_metabolism	3.93832			-
Metabolism.Lipid_metabolism	4.61642	ND	3.45922	0.0065017		Human_Diseases.Neurodegenerative_disease.Spinocerebellar_ataxia	1.57447			-
Organismal_Systems.Development_and_regeneration.Osteoclast_differentiation	1.41702			-		Metabolism.Carbohydrate_metabolism.Citrate_cycle_TCA_cycle	4.13902			-
Cellular_Processes.Transport_and_catabolism.Autophagy_yeast	2.37557			-		Cellular_Processes.Cell_motility.Flagellar_assembly	4.00826	PH	3.51875	0.0283655
Organismal_Systems.Immune_system.Toll_and_Imd_signaling_pathway	1.26344			-		Metabolism.Lipid_metabolism	4.62158	PH	3.29435	0.0283655
Metabolism.Energy_metabolism	4.61446			-		Organismal_Systems.Development_and_regeneration.Osteoclast_differentiation	0.873121			-
Metabolism.Lipid_metabolism.alpha_Linolenic_acid_metabolism	2.08482			-		Cellular_Processes.Transport_and_catabolism.Autophagy_yeast	2.53519			-
Metabolism.Amino_acid_metabolism.Tyrosine_metabolism	3.3129			-		Organismal_Systems.Immune_system.Toll_and_Imd_signaling_pathway	0.922819			-
Organismal_Systems.Immune_system.NOD_like_receptor_signaling_pathway	2.7038			-		Metabolism.Energy_metabolism	4.67841			-
Organismal_Systems	4.21841			-		Metabolism.Metabolism_of_terpenoids_and_polyketides.Polyketide_sugar_unit_biosynthesis	3.48577			-
Cellular_Processes.Cellular_community_prokaryotes.Quorum_sensing	3.80292			-		Metabolism.Amino_acid_metabolism.Tyrosine_metabolism	3.40702			-
Organismal_Systems.Immune_system.Complement_and_coagulation_cascades	0.596992			-		Organismal_Systems.Immune_system.NOD_like_receptor_signaling_pathway	2.46713			-
Cellular_Processes.Transport_and_catabolism.Phagosome	2.12034			-		Organismal_Systems.Circulatory_system	0.259785			-
Environmental_Information_Processing.Signal_transduction.Phospholipase_D_signaling_pathway	1.45888			-		Cellular_Processes.Cellular_community_prokaryotes.Quorum_sensing	3.79706			-
Metabolism.Metabolism_of_cofactors_and_vitamins	5.03772			-		Metabolism.Glycan_biosynthesis_and_metabolism.Glycosaminoglycan_biosynthesis_chondroitin_sulfate___dermatan_sulfate	2.07881			-
Cellular_Processes.Transport_and_catabolism	3.47841			-		Cellular_Processes.Transport_and_catabolism.Phagosome	3.64566			-
						Metabolism.Lipid_metabolism.Primary_bile_acid_biosynthesis	1.8923			-
						Metabolism.Metabolism_of_cofactors_and_vitamins	5.04474			-
						Cellular_Processes.Transport_and_catabolism	3.91614			-

## Sheet: Additional Table 6
Additional Table 6. Taxonomic origin of K01841 and K02389
KO number	Protein ID	Pathway	Taxomomy
K01841	gene_1872	Biosynthesis of other secondary metabolites	k__Bacteria;p__Spirochaetes;c__Spirochaetia;o__Spirochaetales;f__Treponemataceae;g__Treponema;s__Treponema sp. C6A8
	gene_42123	Biosynthesis of other secondary metabolites	k__Bacteria;p__Firmicutes;c__Negativicutes;o__Selenomonadales;f__Selenomonadaceae;g__Selenomonas;s__Selenomonas sputigena
	gene_110589	Biosynthesis of other secondary metabolites	k__Bacteria;p__Spirochaetes;c__Spirochaetia;o__Spirochaetales;f__Treponemataceae;g__Treponema;s__Treponema denticola
	gene_136911	Biosynthesis of other secondary metabolites	k__Bacteria;p__Firmicutes;c__Clostridia;o__Eubacteriales;f__Lachnospiraceae;g__Oribacterium;s__Oribacterium sp. oral taxon 108
	gene_186054	Biosynthesis of other secondary metabolites	k__Bacteria;p__Firmicutes;c__Negativicutes;o__Selenomonadales;f__Selenomonadaceae;g__Selenomonas;s__Selenomonas sputigena
	gene_202630	Biosynthesis of other secondary metabolites	k__Bacteria;p__Firmicutes;c__Negativicutes;o__Selenomonadales;f__Selenomonadaceae;g__Selenomonas;s__Selenomonas sp. oral taxon 126
	gene_283941	Biosynthesis of other secondary metabolites	k__Bacteria;p__Synergistetes;c__Synergistia;o__Synergistales;f__Synergistaceae;g__Pyramidobacter;s__Pyramidobacter piscolens
	gene_331193	Biosynthesis of other secondary metabolites	k__Bacteria;p__Spirochaetes;c__Spirochaetia;o__Spirochaetales;f__Treponemataceae;g__Treponema;s__Treponema parvum
	gene_355890	Biosynthesis of other secondary metabolites	k__Bacteria;p__Spirochaetes;c__Spirochaetia;o__Spirochaetales;f__Treponemataceae;g__Treponema;s__Treponema denticola
	gene_411322	Biosynthesis of other secondary metabolites	k__Bacteria;p__Spirochaetes;c__Spirochaetia;o__Spirochaetales;f__Treponemataceae;g__Treponema;s__Treponema sp. OMZ 806
	gene_423247	Biosynthesis of other secondary metabolites	k__Bacteria;p__Bacteroidetes;c__Bacteroidia;o__Bacteroidales;f__Odoribacteraceae;g__Odoribacter;s__Odoribacter splanchnicus
	gene_432194	Biosynthesis of other secondary metabolites	k__Bacteria;p__Spirochaetes;c__Spirochaetia;o__Spirochaetales;f__Treponemataceae;g__Treponema;s__Treponema sp. OMZ 806
	gene_436667	Biosynthesis of other secondary metabolites	k__Bacteria;p__Spirochaetes;c__Spirochaetia;o__Spirochaetales;f__Treponemataceae;g__Treponema;s__Treponema berlinense
	gene_529176	Biosynthesis of other secondary metabolites	k__Bacteria;p__Firmicutes;c__Negativicutes;o__Selenomonadales;f__Selenomonadaceae;g__Selenomonas;s__Selenomonas noxia
	gene_581415	Biosynthesis of other secondary metabolites	k__Bacteria;p__Bacteroidetes;c__Bacteroidia;o__Bacteroidales;f__Porphyromonadaceae;g__Porphyromonas;s__Porphyromonas macacae
	gene_713414	Biosynthesis of other secondary metabolites	k__Bacteria;p__Firmicutes;c__Clostridia;o__Eubacteriales;f__unclassified;g__unclassified;s__[Bacteroides] pectinophilus
	gene_806211	Biosynthesis of other secondary metabolites	k__Bacteria;p__Bacteroidetes;c__Bacteroidia;o__Bacteroidales;f__Bacteroidaceae;g__Bacteroides;s__Bacteroides intestinalis
	gene_896699	Biosynthesis of other secondary metabolites	k__Bacteria;p__Firmicutes;c__Negativicutes;o__Selenomonadales;f__Selenomonadaceae;g__Selenomonas;s__Selenomonas sp. CM52
	gene_917331	Biosynthesis of other secondary metabolites	k__Bacteria;p__Spirochaetes;c__Spirochaetia;o__Spirochaetales;f__Treponemataceae;g__Treponema;s__Treponema brennaborense
	gene_983122	Biosynthesis of other secondary metabolites	k__Bacteria;p__Firmicutes;c__Negativicutes;o__Selenomonadales;f__Selenomonadaceae;g__Selenomonas;s__Selenomonas infelix
	gene_994294	Biosynthesis of other secondary metabolites	k__Bacteria;p__Synergistetes;c__Synergistia;o__Synergistales;f__Synergistaceae;g__Pyramidobacter;s__Pyramidobacter piscolens
	gene_1013386	Biosynthesis of other secondary metabolites	k__Bacteria;p__Firmicutes;c__Negativicutes;o__Selenomonadales;f__Selenomonadaceae;g__Selenomonas;s__Selenomonas sp. oral taxon 126
	gene_1019723	Biosynthesis of other secondary metabolites	k__Bacteria;p__Spirochaetes;c__Spirochaetia;o__Spirochaetales;f__Treponemataceae;g__Treponema;s__Treponema sp. OMZ 806
	gene_1039317	Biosynthesis of other secondary metabolites	k__Bacteria;p__Bacteroidetes;c__Bacteroidia;o__Bacteroidales;f__Porphyromonadaceae;g__Porphyromonas;s__Porphyromonas macacae
	gene_1046371	Biosynthesis of other secondary metabolites	k__Bacteria;p__Spirochaetes;c__Spirochaetia;o__Spirochaetales;f__Treponemataceae;g__Treponema;s__Treponema sp. OMZ 806
	gene_1056246	Biosynthesis of other secondary metabolites	k__Bacteria;p__Synergistetes;c__Synergistia;o__Synergistales;f__Synergistaceae;g__Fretibacterium;s__Fretibacterium fastidiosum
	gene_1065579	Biosynthesis of other secondary metabolites	k__Bacteria;p__Fibrobacteres;c__Fibrobacteria;o__Fibrobacterales;f__Fibrobacteraceae;g__Fibrobacter;s__Fibrobacter sp. UWR3
	gene_1069677	Biosynthesis of other secondary metabolites	k__Bacteria;p__Firmicutes;c__Negativicutes;o__Selenomonadales;f__Selenomonadaceae;g__Selenomonas;s__Selenomonas sp. CM52
	gene_1095797	Biosynthesis of other secondary metabolites	k__Bacteria;p__Bacteroidetes;c__Bacteroidia;o__Bacteroidales;f__Prevotellaceae;g__Prevotella;s__Prevotella saccharolytica
	gene_1213520	Biosynthesis of other secondary metabolites	k__Bacteria;p__Spirochaetes;c__unclassified;o__unclassified;f__unclassified;g__unclassified;s__Spirochaetes bacterium ADurb.Bin215
	gene_1240548	Biosynthesis of other secondary metabolites	k__Bacteria;p__Firmicutes;c__Negativicutes;o__Selenomonadales;f__Selenomonadaceae;g__Selenomonas;s__Selenomonas infelix
	gene_1267757	Biosynthesis of other secondary metabolites	k__Bacteria;p__Bacteroidetes;c__Bacteroidia;o__Bacteroidales;f__Odoribacteraceae;g__Odoribacter;s__Odoribacter splanchnicus
	gene_1482060	Biosynthesis of other secondary metabolites	k__Bacteria;p__Firmicutes;c__Clostridia;o__Eubacteriales;f__Lachnospiraceae;g__Butyrivibrio;s__Butyrivibrio fibrisolvens
	gene_1523460	Biosynthesis of other secondary metabolites	k__Bacteria;p__Firmicutes;c__Negativicutes;o__Selenomonadales;f__Selenomonadaceae;g__Selenomonas;s__Selenomonas noxia
	gene_1620065	Biosynthesis of other secondary metabolites	k__Bacteria;p__Synergistetes;c__Synergistia;o__Synergistales;f__Synergistaceae;g__Fretibacterium;s__Fretibacterium fastidiosum
	gene_1625091	Biosynthesis of other secondary metabolites	k__Bacteria;p__Synergistetes;c__Synergistia;o__Synergistales;f__Synergistaceae;g__Pyramidobacter;s__Pyramidobacter piscolens
	gene_1845217	Biosynthesis of other secondary metabolites	k__Bacteria;p__Firmicutes;c__Negativicutes;o__Selenomonadales;f__Selenomonadaceae;g__Selenomonas;s__Selenomonas sp. oral taxon 126
	gene_1867698	Biosynthesis of other secondary metabolites	k__Bacteria;p__Firmicutes;c__Negativicutes;o__Selenomonadales;f__Selenomonadaceae;g__Selenomonas;s__Selenomonas sp. oral taxon 920
	gene_1894020	Biosynthesis of other secondary metabolites	k__Bacteria;p__Firmicutes;c__Clostridia;o__Eubacteriales;f__Oscillospiraceae;g__unclassified;s__Ruminococcaceae bacterium YRB3002
	gene_1925599	Biosynthesis of other secondary metabolites	k__Bacteria;p__Firmicutes;c__Negativicutes;o__Selenomonadales;f__Selenomonadaceae;g__Selenomonas;s__Selenomonas infelix
	gene_2016206	Biosynthesis of other secondary metabolites	k__Bacteria;p__Spirochaetes;c__Spirochaetia;o__Spirochaetales;f__Treponemataceae;g__Treponema;s__Treponema sp. C6A8
	gene_2027500	Biosynthesis of other secondary metabolites	k__Bacteria;p__Synergistetes;c__Synergistia;o__Synergistales;f__Synergistaceae;g__Synergistes;s__Synergistes jonesii
	gene_2110543	Biosynthesis of other secondary metabolites	k__Bacteria;p__Actinobacteria;c__Coriobacteriia;o__Coriobacteriales;f__Atopobiaceae;g__Atopobium;s__Atopobium sp. HMSC064B08
	gene_2232373	Biosynthesis of other secondary metabolites	k__Bacteria;p__Bacteroidetes;c__Bacteroidia;o__Bacteroidales;f__Prevotellaceae;g__Hallella;s__Hallella sp. CLA-AA-H145
	gene_2271362	Biosynthesis of other secondary metabolites	k__Bacteria;p__Spirochaetes;c__Spirochaetia;o__Spirochaetales;f__Treponemataceae;g__Treponema;s__Treponema sp. OMZ 806
	gene_2307358	Biosynthesis of other secondary metabolites	k__Bacteria;p__Spirochaetes;c__Spirochaetia;o__Spirochaetales;f__Treponemataceae;g__Treponema;s__Treponema vincentii
	gene_2438558	Biosynthesis of other secondary metabolites	k__Bacteria;p__Firmicutes;c__Negativicutes;o__Selenomonadales;f__Selenomonadaceae;g__Selenomonas;s__Selenomonas noxia
	gene_2500777	Biosynthesis of other secondary metabolites	k__Bacteria;p__Spirochaetes;c__Spirochaetia;o__Spirochaetales;f__Treponemataceae;g__Treponema;s__Treponema parvum
	gene_2512940	Biosynthesis of other secondary metabolites	k__Bacteria;p__Firmicutes;c__Negativicutes;o__Selenomonadales;f__Selenomonadaceae;g__Selenomonas;s__Selenomonas artemidis
	gene_2528081	Biosynthesis of other secondary metabolites	k__Bacteria;p__Actinobacteria;c__Coriobacteriia;o__Coriobacteriales;f__Atopobiaceae;g__Olsenella;s__Olsenella uli
	gene_2690885	Biosynthesis of other secondary metabolites	k__Bacteria;p__Firmicutes;c__Negativicutes;o__Selenomonadales;f__Selenomonadaceae;g__Selenomonas;s__Selenomonas sp. oral taxon 126
	gene_2815419	Biosynthesis of other secondary metabolites	k__Bacteria;p__Firmicutes;c__Negativicutes;o__Selenomonadales;f__Selenomonadaceae;g__Selenomonas;s__Selenomonas felix
	gene_2982904	Biosynthesis of other secondary metabolites	k__Bacteria;p__Spirochaetes;c__Spirochaetia;o__Spirochaetales;f__Treponemataceae;g__Treponema;s__Treponema brennaborense
	gene_2989776	Biosynthesis of other secondary metabolites	k__Bacteria;p__Spirochaetes;c__Spirochaetia;o__Spirochaetales;f__Treponemataceae;g__Treponema;s__Treponema vincentii
	gene_3039965	Biosynthesis of other secondary metabolites	k__Bacteria;p__Actinobacteria;c__Coriobacteriia;o__Coriobacteriales;f__Atopobiaceae;g__unclassified;s__unclassified Atopobiaceae species
	gene_3223419	Biosynthesis of other secondary metabolites	k__Bacteria;p__Synergistetes;c__Synergistia;o__Synergistales;f__Synergistaceae;g__Synergistes;s__Synergistes jonesii
	gene_3255929	Biosynthesis of other secondary metabolites	k__Bacteria;p__Bacteroidetes;c__Bacteroidia;o__Bacteroidales;f__Odoribacteraceae;g__Odoribacter;s__Odoribacter splanchnicus
	gene_3394433	Biosynthesis of other secondary metabolites	k__Bacteria;p__Firmicutes;c__Negativicutes;o__Selenomonadales;f__Selenomonadaceae;g__Selenomonas;s__unclassified Selenomonas species
	gene_3463530	Biosynthesis of other secondary metabolites	k__Bacteria;p__Spirochaetes;c__Spirochaetia;o__Spirochaetales;f__Treponemataceae;g__Treponema;s__Treponema vincentii
	gene_3549609	Biosynthesis of other secondary metabolites	k__Bacteria;p__Synergistetes;c__Synergistia;o__Synergistales;f__Synergistaceae;g__Pyramidobacter;s__Pyramidobacter sp. C12-8
	gene_3634648	Biosynthesis of other secondary metabolites	k__Bacteria;p__Firmicutes;c__Negativicutes;o__Selenomonadales;f__Selenomonadaceae;g__Selenomonas;s__Selenomonas infelix
	gene_3720626	Biosynthesis of other secondary metabolites	k__Bacteria;p__Synergistetes;c__Synergistia;o__Synergistales;f__Synergistaceae;g__Synergistes;s__Synergistes jonesii
K02389	gene_69547	Cell motility	k__Bacteria;p__Spirochaetes;c__Spirochaetia;o__Spirochaetales;f__Treponemataceae;g__Treponema;s__Treponema sp. OMZ 804
	gene_86208	Cell motility	k__Bacteria;p__Synergistetes;c__Synergistia;o__Synergistales;f__Synergistaceae;g__Fretibacterium;s__Fretibacterium sp. OH1220_COT-178
	gene_93944	Cell motility	k__Bacteria;p__Spirochaetes;c__Spirochaetia;o__Spirochaetales;f__Treponemataceae;g__Treponema;s__Treponema maltophilum
	gene_137814	Cell motility	k__Bacteria;p__Synergistetes;c__Synergistia;o__Synergistales;f__Synergistaceae;g__Fretibacterium;s__Fretibacterium sp. OH1220_COT-178
	gene_188691	Cell motility	k__Bacteria;p__Spirochaetes;c__Spirochaetia;o__Spirochaetales;f__Treponemataceae;g__Treponema;s__Treponema porcinum
	gene_191697	Cell motility	k__Bacteria;p__Firmicutes;c__Clostridia;o__Eubacteriales;f__Lachnospiraceae;g__Butyrivibrio;s__Butyrivibrio hungatei
	gene_303234	Cell motility	k__Bacteria;p__Spirochaetes;c__Spirochaetia;o__Spirochaetales;f__Treponemataceae;g__Treponema;s__Treponema porcinum
	gene_313716	Cell motility	k__Bacteria;p__Firmicutes;c__Clostridia;o__Eubacteriales;f__Eubacteriales;g__Aminipila;s__Aminipila terrae
	gene_316039	Cell motility	k__Bacteria;p__Proteobacteria;c__Epsilonproteobacteria;o__Campylobacterales;f__Campylobacteraceae;g__Campylobacter;s__Campylobacter showae
	gene_317047	Cell motility	k__Bacteria;p__Firmicutes;c__Negativicutes;o__Selenomonadales;f__Selenomonadaceae;g__Selenomonas;s__unclassified Selenomonas species
	gene_432317	Cell motility	k__Bacteria;p__Spirochaetes;c__Spirochaetia;o__Spirochaetales;f__Treponemataceae;g__Treponema;s__Treponema sp. OMZ 804
	gene_452005	Cell motility	k__Bacteria;p__Firmicutes;c__Negativicutes;o__Selenomonadales;f__Selenomonadaceae;g__Selenomonas;s__Selenomonas sp. FOBRC6
	gene_473008	Cell motility	k__Bacteria;p__Proteobacteria;c__Epsilonproteobacteria;o__Campylobacterales;f__Campylobacteraceae;g__Campylobacter;s__Campylobacter rectus
	gene_548649	Cell motility	k__Bacteria;p__Firmicutes;c__Negativicutes;o__Selenomonadales;f__Selenomonadaceae;g__Selenomonas;s__Selenomonas sp. CM52
	gene_609539	Cell motility	k__Bacteria;p__Spirochaetes;c__Spirochaetia;o__Spirochaetales;f__Treponemataceae;g__Treponema;s__Treponema pedis
	gene_640132	Cell motility	k__Bacteria;p__Spirochaetes;c__Spirochaetia;o__Spirochaetales;f__Treponemataceae;g__Treponema;s__Treponema pedis
	gene_646831	Cell motility	k__Bacteria;p__Firmicutes;c__Clostridia;o__Eubacteriales;f__Peptostreptococcaceae;g__unclassified;s__unclassified Peptostreptococcaceae species
	gene_792102	Cell motility	k__Bacteria;p__Spirochaetes;c__Spirochaetia;o__Spirochaetales;f__Treponemataceae;g__Treponema;s__Treponema pedis
	gene_801473	Cell motility	k__Bacteria;p__Firmicutes;c__Negativicutes;o__Selenomonadales;f__Selenomonadaceae;g__Selenomonas;s__Selenomonas sputigena
	gene_840356	Cell motility	k__Bacteria;p__Firmicutes;c__Negativicutes;o__Selenomonadales;f__Selenomonadaceae;g__Selenomonas;s__Selenomonas sputigena
	gene_846338	Cell motility	k__Bacteria;p__Firmicutes;c__Clostridia;o__Eubacteriales;f__Peptostreptococcaceae;g__unclassified;s__unclassified Peptostreptococcaceae species
	gene_891703	Cell motility	k__Bacteria;p__Synergistetes;c__Synergistia;o__Synergistales;f__Synergistaceae;g__Fretibacterium;s__Fretibacterium sp. OH1220_COT-178
	gene_918327	Cell motility	k__Bacteria;p__Spirochaetes;c__Spirochaetia;o__Spirochaetales;f__Treponemataceae;g__Treponema;s__Treponema parvum
	gene_923182	Cell motility	k__Bacteria;p__Spirochaetes;c__Spirochaetia;o__Spirochaetales;f__Treponemataceae;g__Treponema;s__Treponema pedis
	gene_965591	Cell motility	k__Bacteria;p__Firmicutes;c__Negativicutes;o__Selenomonadales;f__Selenomonadaceae;g__Selenomonas;s__unclassified Selenomonas species
	gene_985195	Cell motility	k__Bacteria;p__Firmicutes;c__Negativicutes;o__Selenomonadales;f__Selenomonadaceae;g__Selenomonas;s__Selenomonas noxia
	gene_1027527	Cell motility	k__Bacteria;p__Firmicutes;c__Clostridia;o__Eubacteriales;f__Lachnospiraceae;g__Catonella;s__Catonella morbi
	gene_1072386	Cell motility	k__Bacteria;p__Firmicutes;c__Clostridia;o__Eubacteriales;f__Lachnospiraceae;g__Catonella;s__Catonella morbi
	gene_1103701	Cell motility	k__Bacteria;p__Firmicutes;c__Negativicutes;o__Selenomonadales;f__Selenomonadaceae;g__Selenomonas;s__Selenomonas sputigena
	gene_1170681	Cell motility	k__Bacteria;p__Spirochaetes;c__Spirochaetia;o__Spirochaetales;f__Treponemataceae;g__Treponema;s__Treponema denticola
	gene_1196704	Cell motility	k__Bacteria;p__Firmicutes;c__Negativicutes;o__Selenomonadales;f__Selenomonadaceae;g__Selenomonas;s__Selenomonas massiliensis
	gene_1330730	Cell motility	k__Bacteria;p__Firmicutes;c__Clostridia;o__Eubacteriales;f__Eubacteriales;g__Anaerovorax;s__Anaerovorax sp. IOR16
	gene_1332225	Cell motility	k__Bacteria;p__Proteobacteria;c__Betaproteobacteria;o__Burkholderiales;f__Burkholderiaceae;g__Lautropia;s__Lautropia dentalis
	gene_1353025	Cell motility	k__Bacteria;p__Spirochaetes;c__Spirochaetia;o__Spirochaetales;f__Treponemataceae;g__Treponema;s__Treponema socranskii
	gene_1369868	Cell motility	k__Bacteria;p__Spirochaetes;c__Spirochaetia;o__Spirochaetales;f__Treponemataceae;g__Treponema;s__Treponema sp. Marseille-Q3903
	gene_1378860	Cell motility	k__Bacteria;p__Proteobacteria;c__Epsilonproteobacteria;o__Campylobacterales;f__Campylobacteraceae;g__Campylobacter;s__Campylobacter sp. RM16192
	gene_1428770	Cell motility	k__Bacteria;p__Proteobacteria;c__Epsilonproteobacteria;o__Campylobacterales;f__Campylobacteraceae;g__Campylobacter;s__Campylobacter mucosalis
	gene_1441174	Cell motility	k__Bacteria;p__Spirochaetes;c__Spirochaetia;o__Spirochaetales;f__Treponemataceae;g__Treponema;s__Treponema sp. OMZ 804
	gene_1530651	Cell motility	k__Bacteria;p__Spirochaetes;c__Spirochaetia;o__Spirochaetales;f__Treponemataceae;g__Treponema;s__Treponema denticola
	gene_1540527	Cell motility	k__Bacteria;p__Firmicutes;c__Negativicutes;o__Selenomonadales;f__Selenomonadaceae;g__Selenomonas;s__Selenomonas bovis
	gene_1540527	Cell motility	k__Bacteria;p__Firmicutes;c__Negativicutes;o__Selenomonadales;f__Selenomonadaceae;g__Selenomonas;s__Selenomonas bovis
	gene_1544743	Cell motility	k__Bacteria;p__Firmicutes;c__Clostridia;o__Eubacteriales;f__Lachnospiraceae;g__unclassified;s__Lachnospiraceae bacterium oral taxon 500
	gene_1628836	Cell motility	k__Bacteria;p__Proteobacteria;c__Betaproteobacteria;o__Burkholderiales;f__Burkholderiaceae;g__Lautropia;s__Lautropia mirabilis
	gene_1697365	Cell motility	k__Bacteria;p__Spirochaetes;c__Spirochaetia;o__Spirochaetales;f__Treponemataceae;g__Treponema;s__Treponema vincentii
	gene_1726621	Cell motility	k__Bacteria;p__Proteobacteria;c__Deltaproteobacteria;o__Desulfovibrionales;f__Desulfomicrobiaceae;g__Desulfomicrobium;s__Desulfomicrobium orale
	gene_1764814	Cell motility	k__Bacteria;p__Firmicutes;c__Negativicutes;o__Selenomonadales;f__Selenomonadaceae;g__Selenomonas;s__Selenomonas bovis
	gene_1765466	Cell motility	k__Bacteria;p__Firmicutes;c__Clostridia;o__Eubacteriales;f__Eubacteriales;g__Aminipila;s__Aminipila butyrica
	gene_1785474	Cell motility	k__Bacteria;p__Spirochaetes;c__Spirochaetia;o__Spirochaetales;f__Treponemataceae;g__Treponema;s__Treponema vincentii
	gene_1818029	Cell motility	k__Bacteria;p__Firmicutes;c__Clostridia;o__Eubacteriales;f__Lachnospiraceae;g__Catonella;s__Catonella morbi
	gene_1839816	Cell motility	k__Bacteria;p__Firmicutes;c__Negativicutes;o__Selenomonadales;f__Selenomonadaceae;g__Selenomonas;s__Selenomonas sp. FOBRC6
	gene_1856091	Cell motility	k__Bacteria;p__Proteobacteria;c__Epsilonproteobacteria;o__Campylobacterales;f__Campylobacteraceae;g__Campylobacter;s__Campylobacter showae
	gene_1885805	Cell motility	k__Bacteria;p__Firmicutes;c__Clostridia;o__Eubacteriales;f__Lachnospiraceae;g__Catonella;s__Catonella massiliensis
	gene_2201175	Cell motility	k__Bacteria;p__Firmicutes;c__Negativicutes;o__Selenomonadales;f__Selenomonadaceae;g__Schwartzia;s__Schwartzia succinivorans
	gene_2230756	Cell motility	k__Bacteria;p__Firmicutes;c__Clostridia;o__Eubacteriales;f__Lachnospiraceae;g__Catonella;s__Catonella morbi
	gene_2365769	Cell motility	k__Bacteria;p__Synergistetes;c__Synergistia;o__Synergistales;f__Synergistaceae;g__Fretibacterium;s__Fretibacterium sp. OH1220_COT-178
	gene_2438174	Cell motility	k__Bacteria;p__Firmicutes;c__Negativicutes;o__Selenomonadales;f__Selenomonadaceae;g__Selenomonas;s__Selenomonas sp. FOBRC6
	gene_2463061	Cell motility	k__Bacteria;p__Firmicutes;c__Negativicutes;o__Selenomonadales;f__Selenomonadaceae;g__Selenomonas;s__Selenomonas bovis
	gene_2510557	Cell motility	k__Bacteria;p__Firmicutes;c__Negativicutes;o__Selenomonadales;f__Selenomonadaceae;g__Selenomonas;s__Selenomonas massiliensis
	gene_2534110	Cell motility	k__Bacteria;p__Proteobacteria;c__Epsilonproteobacteria;o__Campylobacterales;f__Campylobacteraceae;g__Campylobacter;s__Campylobacter concisus
	gene_2649722	Cell motility	k__Bacteria;p__Firmicutes;c__Negativicutes;o__Selenomonadales;f__Selenomonadaceae;g__Selenomonas;s__Selenomonas bovis
	gene_2685527	Cell motility	k__Bacteria;p__Firmicutes;c__Clostridia;o__Eubacteriales;f__Lachnospiraceae;g__unclassified;s__unclassified Lachnospiraceae species
	gene_2823348	Cell motility	k__Bacteria;p__Spirochaetes;c__Spirochaetia;o__Spirochaetales;f__Treponemataceae;g__Treponema;s__unclassified Treponema species
	gene_2858152	Cell motility	k__Bacteria;p__Spirochaetes;c__Spirochaetia;o__Spirochaetales;f__Treponemataceae;g__Treponema;s__Treponema maltophilum
	gene_2890527	Cell motility	k__Bacteria;p__Spirochaetes;c__Spirochaetia;o__Spirochaetales;f__Treponemataceae;g__Treponema;s__Treponema porcinum
	gene_2906323	Cell motility	k__Bacteria;p__Firmicutes;c__Negativicutes;o__Selenomonadales;f__Selenomonadaceae;g__Selenomonas;s__unclassified Selenomonas species
	gene_2977115	Cell motility	k__Bacteria;p__Spirochaetes;c__Spirochaetia;o__Spirochaetales;f__Treponemataceae;g__Treponema;s__Treponema denticola
	gene_3060993	Cell motility	k__Bacteria;p__Firmicutes;c__Clostridia;o__Eubacteriales;f__Lachnospiraceae;g__Catonella;s__Catonella morbi
	gene_3082539	Cell motility	k__Bacteria;p__Firmicutes;c__Negativicutes;o__Selenomonadales;f__Selenomonadaceae;g__Selenomonas;s__Selenomonas sp. oral taxon 920
	gene_3130265	Cell motility	k__Bacteria;p__Firmicutes;c__Negativicutes;o__Selenomonadales;f__Selenomonadaceae;g__Selenomonas;s__Selenomonas sp. oral taxon 920
	gene_3218683	Cell motility	k__Bacteria;p__Firmicutes;c__Bacilli;o__Bacillales;f__Bacillaceae;g__Bacillus;s__Bacillus sp. MEB199
	gene_3253263	Cell motility	k__Bacteria;p__Firmicutes;c__Negativicutes;o__Selenomonadales;f__Selenomonadaceae;g__Selenomonas;s__Selenomonas sp. FOBRC6
	gene_3274523	Cell motility	k__Bacteria;p__Firmicutes;c__Negativicutes;o__Selenomonadales;f__Selenomonadaceae;g__Selenomonas;s__Selenomonas sp. CM52
	gene_3519767	Cell motility	k__Bacteria;p__Spirochaetes;c__Spirochaetia;o__Spirochaetales;f__Treponemataceae;g__Treponema;s__Treponema medium
	gene_3526659	Cell motility	k__Bacteria;p__Synergistetes;c__Synergistia;o__Synergistales;f__Synergistaceae;g__Fretibacterium;s__Fretibacterium sp. OH1220_COT-178
	gene_3586108	Cell motility	k__Bacteria;p__Firmicutes;c__Negativicutes;o__Selenomonadales;f__Selenomonadaceae;g__Selenomonas;s__Selenomonas sp. CM52
	gene_3618723	Cell motility	k__Bacteria;p__Proteobacteria;c__Epsilonproteobacteria;o__Campylobacterales;f__Campylobacteraceae;g__Campylobacter;s__Campylobacter showae
	gene_3625230	Cell motility	k__Bacteria;p__Firmicutes;c__Clostridia;o__Eubacteriales;f__Lachnospiraceae;g__unclassified;s__Lachnospiraceae bacterium oral taxon 500
	gene_3655556	Cell motility	k__Bacteria;p__Spirochaetes;c__Spirochaetia;o__Spirochaetales;f__Treponemataceae;g__Treponema;s__unclassified Treponema species
	gene_3693422	Cell motility	k__Bacteria;p__Proteobacteria;c__Epsilonproteobacteria;o__Campylobacterales;f__Helicobacteraceae;g__Wolinella;s__Wolinella succinogenes

## Sheet: Sheet7
Additional Table 7. Correlation index between taxa and clinical parameters
PD vs ND										PH vs. NH
species	R value				P value					species	R value				P value
	PPD	RBL	BOP	SUP	PPD	RBL	BOP	SUP			PPD	RBL	BOP	SUP	PPD	RBL	BOP	SUP
Tannerella forsythia	0.578968	0.609292	0.71103	0.230697	0.00747708	0.00434851	0.00044065	0.327795		Actinomyces oris	-0.161615	-0.0788504	0.0346844	0.086711	0.496047	0.741068	0.884578	0.716231
Actinomyces oris	-0.540167	-0.560971	-0.676346	-0.279265	0.0139464	0.0100752	0.00105958	0.233104		Porphyromonas gingivalis	0.751169	0.760451	0.797741	0.520266	0.00013493	9.9463e-05	2.5144e-05	0.0186925
Porphyromonas gingivalis	0.708303	0.675733	0.624319	0.254981	0.0004742	0.00107505	0.00325744	0.277945		Tannerella forsythia	0.720819	0.745287	0.86711	0.462459	0.00033629	0.00016262	7.5031e-07	0.0400644
Prevotella intermedia	-0.0737974	-0.0958861	-0.104053	-0.182129	0.757167	0.687586	0.662427	0.442176		Streptococcus sanguinis	-0.254184	-0.359376	-0.31216	-0.491362	0.279503	0.119658	0.180277	0.0277923
Porphyromonas endodontalis	0.562991	0.588907	0.745715	0.109278	0.00975144	0.00629585	0.00016046	0.646511		Streptococcus mitis	-0.425663	-0.459455	-0.381528	-0.346844	0.0613184	0.0415479	0.0969424	0.134076
Fusobacterium nucleatum	-0.322578	-0.302003	-0.208106	-0.109278	0.165399	0.195629	0.378615	0.646511		Actinomyces naeslundii	-0.590313	-0.682359	-0.589635	-0.462459	0.00614186	0.00091761	0.00621571	0.0400644
Veillonella parvula	-0.305956	-0.31609	-0.407695	-0.109319	0.189554	0.174562	0.0743707	0.646386		Prevotella intermedia	0.418075	0.464004	0.381528	0.0289037	0.0666001	0.0393173	0.0969424	0.903721
Treponema denticola	0.674067	0.694608	0.693688	0.279265	0.00111801	0.00067749	0.00069344	0.233104		Veillonella parvula	-0.101673	-0.209257	-0.242791	-0.086711	0.669723	0.375926	0.302345	0.716231
Actinomyces naeslundii	-0.522668	-0.587396	-0.572293	-0.109278	0.0180592	0.00646473	0.00836773	0.646511		Actinomyces gerencseriae	-0.297433	-0.260055	-0.260133	-0.202326	0.202816	0.268163	0.268013	0.392294
Streptococcus anginosus	-0.243455	-0.208382	-0.294817	-0.0849938	0.300982	0.377969	0.207005	0.721635		Fusobacterium nucleatum	0.270117	0.280525	0.450897	-0.31794	0.249408	0.230914	0.0460081	0.171914
Actinomyces dentalis	0.0395764	0.00226588	-0.208185	0.109319	0.868425	0.992436	0.378432	0.646386		Corynebacterium matruchotii	-0.530371	-0.448082	-0.450897	-0.375748	0.0161435	0.0475529	0.0460081	0.102539
Prevotella nigrescens	-0.327904	-0.308043	-0.329502	-0.012142	0.15813	0.186397	0.155993	0.95948		Porphyromonas endodontalis	0.577414	0.622463	0.780399	0.289037	0.00767712	0.00337843	4.9235e-05	0.216469
Filifactor alocis	0.307064	0.336485	0.243157	-0.109442	0.187874	0.146888	0.301595	0.646011		Treponema denticola	0.740825	0.745947	0.850087	0.433718	0.00018675	0.00015929	2.0801e-06	0.0560641
Bacteroidetes oral taxon 274	0.458761	0.44017	0.55495	0.109278	0.0418964	0.0521086	0.0110924	0.646511		Actinomyces sp. oral taxon 414	-0.0144164	0.0712686	0.086711	0.0289037	0.951898	0.76526	0.716231	0.903721
Actinomyces israelii	-0.0296711	-0.0211402	0.0173422	0.0607098	0.901176	0.929508	0.94215	0.799299		Prevotella nigrescens	0.025039	0.115243	0.15608	0.0289037	0.916548	0.628518	0.511109	0.903721
[Eubacterium] nodatum	0.200845	0.241158	0.139793	-0.0122343	0.395841	0.30571	0.556656	0.959172		Pseudopropionibacterium propionicum	-0.482569	-0.46173	-0.346844	-0.433555	0.0311602	0.0404207	0.134076	0.0561669
Campylobacter rectus	0.398658	0.40997	0.502924	0.157846	0.0816698	0.0726128	0.0238075	0.506281		Actinomyces dentalis	0.0402141	0.11221	0.138738	0.0578073	0.866323	0.637641	0.559667	0.80872
Pseudopropionibacterium propionicum	-0.698413	-0.735378	-0.520266	-0.303549	0.00061473	0.00022029	0.0186925	0.193238		Filifactor alocis	0.622181	0.657339	0.71103	0.202326	0.00339715	0.00163599	0.00044065	0.392294
Prevotella sp. KCOM 3155	0.37486	0.362117	0.262111	0.0856401	0.103419	0.116658	0.26426	0.719599		Alloprevotella tannerae	-0.0796695	-0.0144054	-0.0693688	0.173422	0.738468	0.951935	0.771356	0.464659
Streptococcus agalactiae	-0.132614	-0.204293	-0.2812	0.283014	0.577287	0.387608	0.229746	0.226627		Streptococcus anginosus	0.231508	0.183927	0.190836	-0.0578291	0.326051	0.437607	0.420278	0.808649
Actinomyces gerencseriae	0.212263	0.191017	0.0693688	0.133562	0.368949	0.419829	0.771356	0.574545		Streptococcus intermedius	0.177549	0.183479	0.225449	0.0578073	0.453931	0.438744	0.339225	0.80872
Streptococcus sanguinis	-0.675843	-0.6707	-0.711298	-0.27937	0.00107225	0.00120933	0.00043747	0.232921		Neisseria elongata	-0.147199	-0.14557	0.121395	-0.404651	0.535722	0.540295	0.610169	0.0767725
Streptococcus intermedius	-0.491661	-0.435048	-0.346975	-0.485861	0.0276833	0.0552304	0.13392	0.0298638		Schaalia odontolytica	-0.465877	-0.526174	-0.416213	-0.433555	0.0384265	0.0171659	0.0679471	0.0561669
Schaalia odontolytica	-0.520582	-0.535502	-0.659251	-0.182198	0.0186082	0.0149604	0.00156812	0.442001		[Eubacterium] nodatum	0.632803	0.658097	0.780399	0.289037	0.00274933	0.0016088	4.9235e-05	0.216469
Olsenella sp. oral taxon 807	0.25953	0.224322	0.0693949	0.255077	0.269165	0.341708	0.771272	0.277758		Haemophilus parainfluenzae	-0.0356616	-0.200917	-0.173422	-0.375748	0.881348	0.395668	0.464659	0.102539
Parvimonas micra	-0.235087	-0.245378	0.0346844	-0.206413	0.318416	0.297062	0.884578	0.382593		Parvimonas micra	0.376343	0.452631	0.55495	0.0289037	0.101951	0.0450758	0.0110924	0.903721
Haemophilus parainfluenzae	-0.620284	-0.628403	-0.711298	-0.109319	0.00352517	0.0030039	0.00043747	0.646386		Streptococcus cristatus	-0.28074	-0.233518	-0.0520266	-0.289037	0.230542	0.321749	0.827557	0.216469
Alloprevotella tannerae	0.20009	0.137412	0.277475	0.254981	0.397656	0.563463	0.236238	0.277945		Actinomyces israelii	0.199553	0.236551	0.277475	0.260133	0.39895	0.315323	0.236238	0.268013
Treponema medium	0.565363	0.588282	0.573155	0.158083	0.00938202	0.00636528	0.008248	0.505632		Campylobacter rectus	0.57362	0.620188	0.71103	0.433555	0.00818403	0.00353173	0.00044065	0.0561669
Capnocytophaga gingivalis	-0.678887	-0.690337	-0.780693	-0.27937	0.00099746	0.00075429	4.8702e-05	0.232921		Streptococcus oralis	-0.591071	-0.597443	-0.55495	-0.462459	0.00606006	0.00540785	0.0110924	0.0400644
Corynebacterium matruchotii	-0.214211	-0.276241	-0.42649	-0.268133	0.364467	0.238415	0.0607619	0.253038		Streptococcus agalactiae	0.222738	0.244029	0.163636	0.0909091	0.345218	0.299809	0.490601	0.703077
Actinomyces sp. oral taxon 414	0.0235848	-0.0264253	-0.225449	0.0364259	0.92138	0.911944	0.339225	0.878822		Olsenella sp. oral taxon 807	0.204106	0.27446	0.329502	0.31794	0.388053	0.24158	0.155993	0.171914
Treponema socranskii	0.666459	0.677243	0.589635	0.327833	0.00133316	0.0010373	0.00621571	0.158226		Bacteroidetes oral taxon 274	0.121401	0.197126	0.242791	0	0.610152	0.404828	0.302345	1
Treponema vincentii	0.544029	0.561061	0.538418	0.109442	0.0131494	0.0100607	0.0143198	0.646011		Capnocytophaga gingivalis	-0.163133	-0.218355	-0.104053	-0.520266	0.491955	0.355036	0.662427	0.0186925
Lachnospiraceae bacterium oral taxon 500	0.375834	0.402419	0.294817	0.109278	0.102453	0.0785701	0.207005	0.646511		Treponema socranskii	0.738548	0.781595	0.832739	0.491547	0.0002002	4.7096e-05	5.2127e-06	0.0277247
Peptostreptococcus stomatis	-0.139226	-0.132127	-0.15608	-0.109278	0.558272	0.5787	0.511109	0.646511		Lachnospiraceae bacterium oral taxon 500	0.590313	0.667953	0.693688	0.433555	0.00614186	0.00128837	0.00069344	0.0561669
Neisseria elongata	-0.587125	-0.60255	-0.606337	-0.233794	0.00649551	0.00492782	0.00459505	0.321161		Prevotella sp. KCOM 3155	0.557896	0.598047	0.728646	0.346974	0.0105848	0.00534915	0.00026876	0.13392
Treponema sp. OMZ 838	0.388592	0.385635	0.41684	0.0121603	0.090411	0.093105	0.0674911	0.959419		Peptostreptococcus stomatis	0.441004	0.480485	0.433718	0.31806	0.0516135	0.0320034	0.0560641	0.171744
Streptococcus oralis	-0.522865	-0.517375	-0.624554	-0.182198	0.0180081	0.0194779	0.0032424	0.442001		Dialister invisus	0.527336	0.556502	0.537608	0.404651	0.0168779	0.0108227	0.0144955	0.0767725
Dialister invisus	0.292147	0.263498	0.260133	0.400685	0.211343	0.261648	0.268013	0.0799885		Treponema maltophilum	0.583603	0.641625	0.659997	0.492103	0.00690539	0.00229281	0.00154232	0.0275223
Treponema maltophilum	0.62918	0.600987	0.641661	0.327833	0.00295757	0.00507089	0.00229105	0.158226		Treponema medium	0.740066	0.77401	0.780693	0.346974	0.00019114	6.2139e-05	4.8702e-05	0.13392
Streptococcus cristatus	-0.484597	-0.472591	-0.607892	-0.425609	0.0303566	0.0353604	0.00446393	0.0613542		Candidatus Saccharibacteria bacterium TM7_ANC_38.39_G1_1	0.289845	0.356343	0.260133	0.086711	0.215129	0.12304	0.268013	0.716231
Candidatus Saccharibacteria bacterium TM7ANC38.39G11	0.344642	0.329939	0.104053	0.109278	0.136731	0.155413	0.662427	0.646511		Treponema vincentii	0.43569	0.486553	0.503113	0.231316	0.0548315	0.0295968	0.0237463	0.326463
Streptococcus mitis	-0.476216	-0.475616	-0.468945	-0.0121603	0.0337867	0.0340432	0.0370008	0.959419		Treponema sp. OMZ 838	0.582643	0.628621	0.644087	0.348155	0.00702074	0.00299083	0.00217733	0.132512
